# Supplementary material for: Bias and Its Control in Stochastic Approaches to Electronic-Structure Theory
Source: J Chem Theory Comput. 2026 Mar 17;22(7):3316–26. doi: 10.1021/acs.jctc.5c01970 (PMC13085235; doi:10.1021/acs.jctc.5c01970)
Supplement: Supplementary file 1 [file ct5c01970_si_001.txt]

MMMMMMMMMMMMMMMMMMMMMMMMMMMMMMMMXdkMMMMMMMMMMMMMMMMMMMMMMMMMMMMMMMMMMMMMMMMMMMMM
MMMMMMMMMMMMMMMMMMMMMMMMMMMMMMMM0'cNMMMMMMMMMMMMMMMMMMMMMMMMMMMMMMMMMMMMMMMMMMMM
MMMMMMMMMMMMMMMMMMMMMMMMMMMMMMMMd.'0MMMMMMMMMMMMMMMMMMMMMMMMMMMMMMMMMMMMMMMMMMMM
MMMMMMMMMMMMMMMMMMMMMMMMMMMMMMMNc .dWWMMMMMMMMMMMMMMMMMMMMMMMMMMMMMMMMMMMMMMMMMM
MMMMMMMMMMMMMMMMMMMMMMMMMMMMMMMK,  lko0MMMMMMMMMMMMMMMMMMMMMMMMMMMMMMMMMMMMMMMMM
MMMMMMMMMMMMMMMMMMMMMMMMMMMMMMM0'  ...OMMMMMMMMMMMMMMMMMMMMMMMMMMMMMMMMMMMMMMMMM
MMMMMMMMMMMMMMMMMMMMMMMMMMMMMMMNo. .'dNMMMMMMMMMMMMMMMMMMMMMMMMMMMMMMMMMMMMMMMMM
MMMMMMMMMMMMMMMMMMMMMMMMMMMMMMMMWKxxKWMMMMMMMMMMMMMMMMMMMMMMMMMMMMMMMMMMMMMMMMMM
MMMMMMMMMMMMMMMMMMMMMMMMMMMMMMMMMk,.lXMMMMMMMMMMMMMMMMMMMMMMMMMMMMMMMMMMMMMMMMMM
MMMMMMMMMMMMMMMMMMMMMMMMMMMMMMMMMd. ,KMMMMMMMMMMMMMMMMMMMMMMMMMMMMMMMMMMMMMMMMMM
MMMMMMMMMMMMMMMMMMMMMMMMMMMMMMMMMd  '0MMMMMMMMMMMMMMMMMMMMMMMMMMMMMMMMMMMMMMMMMM
MMMMMMMMMMMMMMMMMMMMMMMMMMMMMMMMMo  .OMMMMMMMMMMMMMMMMMMMMMMMMMMMMMMMMMMMMMMMMMM
MMMMMMMMMMMMMMMMMMMMMMMMMMMMMMMMWo  .kMMMMMMMMMMMMMMMMMMMMMMMMMMMMMMMMMMMMMMMMMM
MMMMMMMMMMMMMMMMMMMMMMMMMMMMMMMMWl  .xMMMMMMMMMMMMMMMMMMMMMMMMMMMMMMMMMMMMMMMMMM
MMMMMMMMMMMMMMMMMMMMMMMMMMMMMMMMWc  .xMMMMMMMWWMMMMMMMMMMMMMMMMMMMMMMMMMMMMMMMMM
MMMMMMMMMMMMMMMMMMMMMMMMMMMMMMMMNc   dMMMMWWNxlKMMMMMMMMMMMMMMMMMMMMMMMMMMMMMMMM
MMMMMMMMMMMMMMMMMMMMMMMMMMMMMMMMN:   oWMMMMKc. :XWWWKKWWMMMMMMMMMMMMMMMMMMMMMMMM
MMMMMMMMMMMMMMMMMMMMMMMMMMMMMMMMX;   lWMMWk'    l0d;.:XMMMMMMMMMMMMMMMMMMMMMMMMM
MMMMMMMMMMMMMMMMMMMMMMMMMMMMMMMMX;   cNX0o.      .   lNMMMMMMMMMMMMMMMMMMMMMMMMM
MMMMMMMMMMMMMMMMMMMMMMMMMMMMMMMMK;   :k:.    ..    ,xNWMMMMMMMMMMMMMMMMMMMMMMMMM
MMMMMMMMMMMMMMMMMMMMMMMMMMMMMMMMK,   ..    .dKx.  .kWWWMMMMMMMMMMMMMMMMMMMMMMMMM
MMMMMMMMMMMMMMMMMMMMMMMMMMMMMMMM0'       .:0WMWO'  ;KMMMMMMMMMMMMMMMMMMMMMMMMMMM
MMMMMMMMMMMMMMMMMMMMMMMMMMMMMMMM0'     ,lkNWMMMW0;  lNMMMMMMMMMMMMMMMMMMMMMMMMMM
MMMMMMMMMMMMMMMMMMMMMMMMMMMMMMMMO.   .dXMMMMMMMMMXc.dWMMMMMMMMMMMMMMMMMMMMMMMMMM
MMMMMMMMMMMMMMMMMMMMMMMMMMMMMMWK:  .:0WMMMMMMMMMMMXKNMMMMMMMMMMMMMMMMMMMMMMMMMMM
MMMMMMMMMMMMMMMMMMMMMMMMMMMMMWk,  ,kWMMM                                   MMMMM
MMMMMMMMMMMMMMMMMMMMMMMMMMMMXo. .dXMMMMM Inbar suite: DFT 2.2.0            MMMMM
MMMMMMMMMMMMMMMMMMMMMMMMMMMK: .cKMMMMMMM Code compilation spacetime:       MMMMM
MMMMMMMMMMMMMMMMMMMMMMMMMMMO',kWMMMMMMMM  Jerusalem, Jul 23 2025, 18:48:25 MMMMM
MMMMMMMMMMMMMMMMMMMMMMMMMMMO',kWMMMMMMMM                                   MMMMM
MMMMMMMMMMMMMMMMMMMMMMMMMMW0d0MMMMMMMMMMMMMMMMMMMMMMMMMMMMMMMMMMMMMMMMMMMMMMMMMM
MMMMMMMMMMMMMMMMMMMMMMMMMMMMMMMMMMMMMMMMMMMMMMMMMMMMMMMMMMMMMMMMMMMMMMMMMMMMMMMM
mpi: Process     0 on dizzy02
Job H128_inpFiles// runs on dizzy02 as process ID 318441 started at Thu Sep  4 17:15:51 2025
print options (1=input; 2=anything;4=master; 8=any cpu) 0=none 5=Minimal 6=Detailed 10=Full = 5
IO grid flags:  density = 0 vks = 0 vnuc = 0
IO store flags: density = 0 states = 0 numUnOccEigens = 100
Max threads = 1 faster_blas_threads = 2
Opened H128_inpFiles//seed.inp for read
Initial MasterSeed: 0
Final MasterSeed: 1519539503 Control: 10000
peeking grid type: kspace
grid type: kspace
num_cartesian_dimensions = 3
Showing grid params:
Grid is kspace
Cartesian Grid Params: -None-
Hamiltonian dimension = 3959
  DIM      MASS     N          Rini                  Rfin                 RDelta
                               Kini                  Kfin                 KDelta
   0      1.0000    40 -5.65349373158686e+00  5.65349373158686e+00  2.82674686579343e-01
                       -1.11138096290344e+01  1.11138096290344e+01  5.55690481451722e-01
   1      1.0000    40 -5.65349373158686e+00  5.65349373158686e+00  2.82674686579343e-01
                       -1.11138096290344e+01  1.11138096290344e+01  5.55690481451722e-01
   2      1.0000    40 -5.65349373158686e+00  5.65349373158686e+00  2.82674686579343e-01
                       -1.11138096290344e+01  1.11138096290344e+01  5.55690481451722e-01
k-point:  1.38922620362931e-01 1.38922620362931e-01 1.38922620362931e-01
FFT-Threads                   =   1
eCutoff                       =  1.50000000000000e+01 (Eh)  4.08163265306122e+02 (eV)
sqrt(2*eCoutOff)              =  5.47722557505166e+00 (ao^-1)
Opened H128_inpFiles//interaction.inp for read
X-screen=None 0
ScrnKind = 0
Functional = PW92, RealExchFactor = 0
Opened H128_inpFiles//exht.par for read
Opened H128_inpFiles//molecule.inp for read
nthreads_for_pseudopotential_calculations = 1
Read NNdata from file = 0
Coordinate Input type (0=verbatim; 1=from file; 2=scaled) = 2
Opening nuclear position file (will override input) H128_inpFiles//coords.inp
Opened H128_inpFiles//coords.inp for read
Read gBasis = 0
Num of atoms = 128
H Instances = 128
H0        -4.134225         2.824106         3.710204
H1        -0.287203         1.179474        -2.667662
H2        -4.870405        -0.484507         3.398329
H3        -2.248363         0.259838        -0.204376
H4         5.375300         2.831816         0.218714
H5         5.000325         0.112135        -3.513082
H6        -2.519773         1.513739         4.042335
H7         2.779223         2.822975        -4.079955
H8         0.074664        -4.315147         3.624637
H9         4.131153        -3.199000        -2.598681
H10         5.542009         4.727799         0.514288
H11         0.740062        -4.830512         1.899165
H12        -3.596701         0.803574        -0.767738
H13         5.652296         3.521751        -1.211935
H14        -2.699880         2.585063        -2.623224
H15        -2.003433         4.389509         1.710684
H16         1.820729         5.643771         3.993999
H17         4.040208         2.317856         2.790678
H18         5.267307         2.725956         1.780089
H19         1.733918        -4.595981        -3.162043
H20        -3.093532        -3.980721         5.429913
H21         3.993246        -4.177287        -0.163481
H22        -0.260700        -4.984656        -3.021028
H23         5.370353         0.099276         1.029726
H24        -1.431525         1.227431        -2.555968
H25         3.909684        -3.344348         2.350184
H26         2.258309         4.013476        -5.423894
H27         0.148992         4.166040        -4.504653
H28         0.479855        -0.294770         4.243407
H29         3.026774         0.515079        -2.660194
H30         1.391199        -3.902184        -1.755153
H31         5.141077         5.304277         2.454818
H32         0.131964         3.104883         1.538401
H33        -4.039429        -4.970392         4.917399
H34         5.477026         0.374340         4.464981
H35        -5.028060         1.003454        -3.448545
H36         2.145150         4.600069        -1.997459
H37         0.780899        -2.239812        -2.022071
H38         3.421088         2.029306         4.542257
H39         0.440392        -2.326818         5.321055
H40        -4.919257         4.279168        -3.654503
H41         1.287246        -0.117276         5.218850
H42         2.394802        -3.550324        -3.504515
H43         0.009436         4.485326        -0.138107
H44        -2.048939        -5.561767        -0.974014
H45         1.808132        -1.413213         5.205658
H46        -5.228779         5.495109         5.093317
H47         1.832228        -0.952891         0.228603
H48         0.399635         1.559446         2.720137
H49         3.455595         5.634678        -0.592380
H50        -3.171518        -5.334336         0.033238
H51        -3.838925        -0.370558        -3.181337
H52        -4.915500        -4.957486        -0.036855
H53        -2.506419        -5.639392         4.494344
H54        -4.482828        -2.562640        -1.689648
H55        -0.266078        -4.954126         5.499626
H56         1.744634        -5.606115        -4.945368
H57        -3.409842        -1.044869         0.452225
H58        -3.653865         1.191459        -3.284350
H59         3.710462         0.174832        -4.774691
H60         5.436076        -0.779603         0.360529
H61         0.018396         2.873811        -3.474888
H62        -4.141133        -2.447802         3.523849
H63        -4.381917         2.011150        -5.049643
H64        -0.517356         5.161338         3.287032
H65        -0.629718        -1.512383        -2.561144
H66        -2.279586        -4.203165         2.472322
H67         1.578166        -3.377075         4.116000
H68        -4.711002         0.735208         2.320575
H69        -3.500764         4.209804         2.742688
H70        -5.635273        -5.115619        -4.189658
H71         2.558477         3.052791         1.565844
H72        -0.506885        -4.841636        -1.724698
H73        -2.286176        -4.785019        -3.711413
H74        -1.286494         1.214981         4.920519
H75        -1.922949         4.606191        -2.503233
H76         3.367058        -0.892829         4.693719
H77         5.159475         2.740504        -2.238765
H78        -2.357141        -3.063928        -3.343166
H79         5.358735         3.134804         4.242388
H80        -4.051806        -2.875003        -0.335070
H81         1.359598         1.758317         3.218867
H82        -5.650898        -2.793250        -4.285448
H83         0.420780        -2.688674         0.501370
H84         3.882502        -3.948915        -3.976194
H85         3.651039         1.761059        -5.221673
H86         4.828524        -4.228848         3.378308
H87        -2.802341        -1.668930         5.373155
H88        -2.405041        -2.458507         0.980139
H89         2.993661        -2.492104         2.175881
H90        -3.706319        -1.870614        -3.949183
H91         0.991762         4.486346        -1.083269
H92        -0.312665        -1.326868        -0.671813
H93        -0.936526        -2.509296        -3.947627
H94        -1.547696        -0.237912        -4.218205
H95         5.253486        -0.846718        -1.600759
H96        -1.921579         2.568578         1.534854
H97         2.196924        -0.709141         1.684999
H98        -2.270731         4.054576         4.911290
H99         2.306327         4.442418         4.252605
H100        -4.836395         5.618265        -1.949497
H101        -0.367089         0.961326         3.502584
H102        -1.815694        -0.944462         5.270744
H103         2.288102         5.046365         2.078013
H104        -0.821485         4.724982        -5.381340
H105        -3.013305        -0.151929         3.230309
H106        -1.985114        -3.139390        -0.790996
H107         2.468701        -1.463455        -3.368993
H108         4.645854        -0.307073        -5.438064
H109        -0.965178         1.688907         0.745670
H110         3.276073        -2.396354        -1.336099
H111         0.323794         1.841003        -5.475240
H112         0.050940        -3.979023         0.117129
H113        -4.859244        -4.624981        -3.127291
H114        -4.240936         0.263945         5.211994
H115         5.317504        -2.573208         4.960841
H116        -0.407883        -2.167546         3.896101
H117         3.251544         0.821803         3.557162
H118        -3.551685         2.427005         1.858110
H119         4.838053        -5.045222        -3.164060
H120         0.080195        -4.319608        -4.047243
H121         4.006262         1.988251        -0.866945
H122        -4.958171         4.928721         2.234048
H123         2.429939         4.533935        -4.188471
H124        -1.447707        -3.134431         3.008777
H125        -4.217714         4.353948        -4.821237
H126         1.462184         4.412079         1.693632
H127         5.151716         4.419042         4.465050
Partitions: [26]:
   0 [   6]:     0    17    54    55    85    86
   1 [   4]:     8    69    71   112
   2 [   3]:    11    33   118
   3 [   5]:     7     9    18    46    90
   4 [   9]:    44    45    56    57    64    82    92   110   125
   5 [   4]:    31    38    63   100
   6 [   6]:    77    81    95   114   119   127
   7 [   6]:    12    20    27    84    91    94
   8 [   2]:    16    48
   9 [   3]:    58    62   126
  10 [   3]:    51    79   111
  11 [   5]:    40    50    83   105   120
  12 [   4]:    32    52   113   115
  13 [   5]:     3    15    97    99   108
  14 [  10]:    21    22    34    41    47    70    80    96    98   102
  15 [   4]:    14    53    59   121
  16 [   5]:     6    25    39    49    61
  17 [   8]:    65    72    87    89   103   107   109   117
  18 [   7]:    24    26    30    60    66    67    75
  19 [   4]:    36    42    88    93
  20 [   6]:     4     5    28    37   104   123
  21 [   2]:   106   124
  22 [   1]:   116
  23 [   6]:     1     2    10    35    78   101
  24 [   1]:    23
  25 [   9]:    13    19    29    43    68    73    74    76   122
Partition size   number of partitions   number of atoms
==============   ====================   ===============
      1                   2                     2
      2                   2                     4
      3                   3                     9
      4                   5                    20
      5                   4                    20
      6                   5                    30
      7                   1                     7
      8                   1                     8
      9                   2                    18
     10                   1                    10
total:                   26                   128
 num threads ideal speedup
       1    1.0e+00
do Forces? = 0
Opened H128_inpFiles//populations.inp for read
Population Data:
Charge = 0 Magnetization = 0 OpenShell = 0 standardPops = 1
ThermalCalculations = 1 beta = 21.0514 miu = 0.351467 eGapestimate = 1 totOrbs = 100 nelecs_to_impose = -1
Closed shell calculation, nOrbs=  64
gor_r:   0.00000000000000e+00  9.60027237439278e-02  1.92005447487856e-01  2.88008171231783e-01  3.84010894975711e-01  4.80013618719639e-01  5.76016342463567e-01  6.72019066207494e-01  7.68021789951422e-01  8.64024513695350e-01  9.60027237439278e-01  1.05602996118321e+00  1.15203268492713e+00  1.24803540867106e+00  1.34403813241499e+00  1.44004085615892e+00  1.53604357990284e+00  1.63204630364677e+00  1.72804902739070e+00  1.82405175113463e+00  1.92005447487856e+00  2.01605719862248e+00  2.11205992236641e+00  2.20806264611034e+00  2.30406536985427e+00  2.40006809359819e+00  2.49607081734212e+00  2.59207354108605e+00  2.68807626482998e+00  2.78407898857391e+00  2.88008171231783e+00  2.97608443606176e+00  3.07208715980569e+00  3.16808988354962e+00  3.26409260729354e+00  3.36009533103747e+00  3.45609805478140e+00  3.55210077852533e+00  3.64810350226925e+00  3.74410622601318e+00  3.84010894975711e+00  3.93611167350104e+00  4.03211439724497e+00  4.12811712098889e+00  4.22411984473282e+00  4.32012256847675e+00  4.41612529222068e+00  4.51212801596461e+00  4.60813073970853e+00  4.70413346345246e+00  4.80013618719639e+00  4.89613891094032e+00  4.99214163468424e+00  5.08814435842817e+00
Opened H128_inpFiles//dft.inp for read
Initial state option = -2
Optimize Structure? = 0
gTolerance = 0.0001
StopAt = 1e-09 AddStatesCrazy=18 CrazyChebyOrder=10
SCF initialization: random states
atom_list Position:
position     H0  -4.1342247076037886e+00  2.8241061188714038e+00  3.7102044236339267e+00
position     H1  -2.8720336119809298e-01  1.1794739242770138e+00 -2.6676617357719357e+00
position     H2  -4.8704046832209631e+00 -4.8450678726436092e-01  3.3983293288610632e+00
position     H3  -2.2483634759064444e+00  2.5983830320959472e-01 -2.0437628593410681e-01
position     H4   5.3752995518596718e+00  2.8318160144129179e+00  2.1871445059640757e-01
position     H5   5.0003253612690690e+00  1.1213456062878373e-01 -3.5130819093670698e+00
position     H6  -2.5197728978063521e+00  1.5137390025545787e+00  4.0423350818880692e+00
position     H7   2.7792232582760854e+00  2.8229746286359640e+00 -4.0799548990864185e+00
position     H8   7.4663995664948232e-02 -4.3151465702334111e+00  3.6246372130281150e+00
position     H9   4.1311532775292923e+00 -3.1990003690606428e+00 -2.5986808581457281e+00
position    H10   5.5420088704577077e+00  4.7277994874270464e+00  5.1428780926411544e-01
position    H11   7.4006234283252958e-01 -4.8305119354027672e+00  1.8991652592862645e+00
position    H12  -3.5967011521727263e+00  8.0357357834330101e-01 -7.6773834297626531e-01
position    H13   5.6522960954747576e+00  3.5217507505153356e+00 -1.2119353807247877e+00
position    H14  -2.6998802050591268e+00  2.5850626093752069e+00 -2.6232242574127915e+00
position    H15  -2.0034332095272944e+00  4.3895085562632179e+00  1.7106838840483898e+00
position    H16   1.8207291395337271e+00  5.6437706269275241e+00  3.9939987281118730e+00
position    H17   4.0402076721968738e+00  2.3178559947153601e+00  2.7906780280654022e+00
position    H18   5.2673065145989000e+00  2.7259563795466981e+00  1.7800888867743407e+00
position    H19   1.7339179341672177e+00 -4.5959814968826214e+00 -3.1620431413276355e+00
position    H20  -3.0935316167510236e+00 -3.9807214980832417e+00  5.4299129797260477e+00
position    H21   3.9932462480961988e+00 -4.1772874824271611e+00 -1.6348072139780148e-01
position    H22  -2.6069978258441429e-01 -4.9846560249727272e+00 -3.0210284994601633e+00
position    H23   5.3703529709842828e+00  9.9276480625411043e-02  1.0297262175724842e+00
position    H24  -1.4315251052207203e+00  1.2274313809033182e+00 -2.5559680345843412e+00
position    H25   3.9096835402278591e+00 -3.3443478485240030e+00  2.3501840287110691e+00
position    H26   2.2583087628694281e+00  4.0134761447159359e+00 -5.4238939310897774e+00
position    H27   1.4899239994198910e-01  4.1660400827879176e+00 -4.5046533761643222e+00
position    H28   4.7985520569188572e-01 -2.9477044948794751e-01  4.2434070138059381e+00
position    H29   3.0267735797902020e+00  5.1507895917691349e-01 -2.6601939228320082e+00
position    H30   1.3911989605730606e+00 -3.9021839546531591e+00 -1.7551529089025562e+00
position    H31   5.1410770026081467e+00  5.3042768584373636e+00  2.4548180992061570e+00
position    H32   1.3196351147307592e-01  3.1048827014653044e+00  1.5384012382598795e+00
position    H33  -4.0394294122497829e+00 -4.9703918080084355e+00  4.9173993498647786e+00
position    H34   5.4770263697382271e+00  3.7434032087341690e-01  4.4649812276715322e+00
position    H35  -5.0280600446777379e+00  1.0034539799223015e+00 -3.4485452431632626e+00
position    H36   2.1451495630367310e+00  4.6000689728505586e+00 -1.9974587104216279e+00
position    H37   7.8089854568465311e-01 -2.2398117751482962e+00 -2.0220707431025930e+00
position    H38   3.4210876940173152e+00  2.0293063105200275e+00  4.5422573635802230e+00
position    H39   4.4039178418766600e-01 -2.3268184783280454e+00  5.3210554102038410e+00
position    H40  -4.9192572009748536e+00  4.2791681884050901e+00 -3.6545031505037180e+00
position    H41   1.2872460230027547e+00 -1.1727630010778682e-01  5.2188495152664718e+00
position    H42   2.3948021927298750e+00 -3.5503244123937727e+00 -3.5045148311059724e+00
position    H43   9.4363594572667037e-03  4.4853255510043963e+00 -1.3810727618106655e-01
position    H44  -2.0489385197824612e+00 -5.5617673787701056e+00 -9.7401408973431014e-01
position    H45   1.8081321378708803e+00 -1.4132128736747369e+00  5.2056579922028101e+00
position    H46  -5.2287786332373827e+00  5.4951090694387084e+00  5.0933169659829494e+00
position    H47   1.8322275542946527e+00 -9.5289071496523292e-01  2.2860308955220165e-01
position    H48   3.9963518252728397e-01  1.5594458033263385e+00  2.7201366730994030e+00
position    H49   3.4555951498465518e+00  5.6346775476096402e+00 -5.9237985738814891e-01
position    H50  -3.1715180576121509e+00 -5.3343361453985869e+00  3.3238359556369015e-02
position    H51  -3.8389249780326904e+00 -3.7055790742723660e-01 -3.1813370455251708e+00
position    H52  -4.9155000021107149e+00 -4.9574857863782196e+00 -3.6855012566339815e-02
position    H53  -2.5064191194725951e+00 -5.6393919960324101e+00  4.4943440042050238e+00
position    H54  -4.4828281766834053e+00 -2.5626401748164853e+00 -1.6896484776417755e+00
position    H55  -2.6607783810139823e-01 -4.9541262542631612e+00  5.4996263240001202e+00
position    H56   1.7446344707450638e+00 -5.6061147404391676e+00 -4.9453676356344376e+00
position    H57  -3.4098424427056906e+00 -1.0448692136024138e+00  4.5222454656787797e-01
position    H58  -3.6538645318517982e+00  1.1914585394988546e+00 -3.2843496940180397e+00
position    H59   3.7104624490878364e+00  1.7483157997233181e-01 -4.7746906951355736e+00
position    H60   5.4360757401729760e+00 -7.7960276492137326e-01  3.6052917489677472e-01
position    H61   1.8395790183335453e-02  2.8738112965498921e+00 -3.4748882625549649e+00
position    H62  -4.1411331638739135e+00 -2.4478022265551322e+00  3.5238493273885005e+00
position    H63  -4.3819170448804430e+00  2.0111504546106600e+00 -5.0496433876968165e+00
position    H64  -5.1735607338212231e-01  5.1613378803735337e+00  3.2870315983744298e+00
position    H65  -6.2971846980828894e-01 -1.5123832947577440e+00 -2.5611441473052330e+00
position    H66  -2.2795856865282547e+00 -4.2031648800751293e+00  2.4723217680786482e+00
position    H67   1.5781656517703688e+00 -3.3770753583867865e+00  4.1159996529311478e+00
position    H68  -4.7110016007120059e+00  7.3520825311458948e-01  2.3205746467810053e+00
position    H69  -3.5007641902945630e+00  4.2098038908340065e+00  2.7426882334549525e+00
position    H70  -5.6352726343598274e+00 -5.1156187549854391e+00 -4.1896584574106193e+00
position    H71   2.5584766028229211e+00  3.0527905056634665e+00  1.5658444275317487e+00
position    H72  -5.0688546378159993e-01 -4.8416363150184099e+00 -1.7246976512403720e+00
position    H73  -2.2861764164506639e+00 -4.7850192889735590e+00 -3.7114128013841161e+00
position    H74  -1.2864938821967042e+00  1.2149813700774919e+00  4.9205187215661192e+00
position    H75  -1.9229486028560536e+00  4.6061909150727445e+00 -2.5032328104054726e+00
position    H76   3.3670580459136623e+00 -8.9282946746922431e-01  4.6937187573046701e+00
position    H77   5.1594749411191012e+00  2.7405041757565671e+00 -2.2387649742489555e+00
position    H78  -2.3571409919574111e+00 -3.0639281144544412e+00 -3.3431664944738508e+00
position    H79   5.3587347021562479e+00  3.1348041562493520e+00  4.2423884803752552e+00
position    H80  -4.0518061537968473e+00 -2.8750031660983848e+00 -3.3506957043557056e-01
position    H81   1.3595983050808569e+00  1.7583171693441255e+00  3.2188667460334384e+00
position    H82  -5.6508982126146856e+00 -2.7932498023639019e+00 -4.2854482023120122e+00
position    H83   4.2077970136291631e-01 -2.6886738497843754e+00  5.0137002836693856e-01
position    H84   3.8825023338555114e+00 -3.9489152815589579e+00 -3.9761941803029868e+00
position    H85   3.6510394810341236e+00  1.7610593399436933e+00 -5.2216729831059006e+00
position    H86   4.8285238277971176e+00 -4.2288482498182303e+00  3.3783077069503982e+00
position    H87  -2.8023412987035416e+00 -1.6689302322335038e+00  5.3731548424776570e+00
position    H88  -2.4050408960175282e+00 -2.4585071169358916e+00  9.8013897177323717e-01
position    H89   2.9936612931440467e+00 -2.4921040210647183e+00  2.1758812765423894e+00
position    H90  -3.7063190035319566e+00 -1.8706135329635063e+00 -3.9491828048823363e+00
position    H91   9.9176176339625743e-01  4.4863461196928220e+00 -1.0832692129357218e+00
position    H92  -3.1266454863754239e-01 -1.3268677423314590e+00 -6.7181302729518888e-01
position    H93  -9.3652645121940548e-01 -2.5092964085723488e+00 -3.9476268503375289e+00
position    H94  -1.5476955819546088e+00 -2.3791201926075770e-01 -4.2182048694492700e+00
position    H95   5.2534860968925363e+00 -8.4671798961615763e-01 -1.6007585957000350e+00
position    H96  -1.9215786482550152e+00  2.5685784915622705e+00  1.5348536709433087e+00
position    H97   2.1969241455607293e+00 -7.0914055886761518e-01  1.6849991574667931e+00
position    H98  -2.2707305062265952e+00  4.0545762526554503e+00  4.9112899583986778e+00
position    H99   2.3063272772280339e+00  4.4424182472586438e+00  4.2526052481072298e+00
position   H100  -4.8363948479099816e+00  5.6182647768875968e+00 -1.9494972963497110e+00
position   H101  -3.6708858446391124e-01  9.6132561454288612e-01  3.5025839368568858e+00
position   H102  -1.8156941380163760e+00 -9.4446180809093572e-01  5.2707436126479550e+00
position   H103   2.2881023356252670e+00  5.0463645874722456e+00  2.0780131942753908e+00
position   H104  -8.2148520332346397e-01  4.7249821253608477e+00 -5.3813397445624984e+00
position   H105  -3.0133052616734424e+00 -1.5192882458617565e-01  3.2303089650666719e+00
position   H106  -1.9851136284394606e+00 -3.1393903834342893e+00 -7.9099602469889074e-01
position   H107   2.4687014968326890e+00 -1.4634545679083526e+00 -3.3689931237481097e+00
position   H108   4.6458543571851871e+00 -3.0707279105750462e-01 -5.4380641869882504e+00
position   H109  -9.6517790517158908e-01  1.6889065131244421e+00  7.4566981712514169e-01
position   H110   3.2760725269154976e+00 -2.3963535114098229e+00 -1.3360989930361431e+00
position   H111   3.2379446867704315e-01  1.8410025680551980e+00 -5.4752395265094220e+00
position   H112   5.0939674569716584e-02 -3.9790228493566491e+00  1.1712863085151830e-01
position   H113  -4.8592440081755628e+00 -4.6249810929787953e+00 -3.1272912284294456e+00
position   H114  -4.2409356455561120e+00  2.6394466184659515e-01  5.2119937495579256e+00
position   H115   5.3175041115814077e+00 -2.5732076852995678e+00  4.9608405695585427e+00
position   H116  -4.0788272532267134e-01 -2.1675464438037859e+00  3.8961005692582229e+00
position   H117   3.2515436005923868e+00  8.2180292967117952e-01  3.5571618607826290e+00
position   H118  -3.5516854344747153e+00  2.4270047191647439e+00  1.8581098139472305e+00
position   H119   4.8380531306913301e+00 -5.0452222425288413e+00 -3.1640599686814417e+00
position   H120   8.0195487001807647e-02 -4.3196079682767552e+00 -4.0472432190060834e+00
position   H121   4.0062622867144313e+00  1.9882512043906166e+00 -8.6694528562877804e-01
position   H122  -4.9581713290281115e+00  4.9287208102719049e+00  2.2340480382889432e+00
position   H123   2.4299392216210616e+00  4.5339350815977033e+00 -4.1884705453077382e+00
position   H124  -1.4477073264683904e+00 -3.1344314779425653e+00  3.0087771524040652e+00
position   H125  -4.2177140331234932e+00  4.3539475153421625e+00 -4.8212370397264754e+00
position   H126   1.4621843409367392e+00  4.4120791123577057e+00  1.6936317031853021e+00
position   H127   5.1517156340423735e+00  4.4190416160279051e+00  4.4650504264348072e+00
nucE =  0.00000000000000e+00
scf     iter        Energy          DE/Ne     diisR^2      mu          Ne       LastOcc     DM      diis.I   WT  
scf      1  1.0285733686341703e+03  8.53e+00  1.00e+00  3.78799e-01  1.280e+02  1.3e+00  5.703e+01     1  5.64e-03
scf      2 -8.1115389996426060e+01 -8.67e+00  1.00e+00  2.86535e-01  1.280e+02  4.4e-05  8.659e+01     1  9.50e-02
scf      3 -8.3749163016750131e+01 -2.06e-02  1.00e+00  2.35703e-01  1.280e+02  3.0e-04  8.797e+01     1  1.82e-01
scf      4 -7.2286484432678691e+01  8.96e-02  1.33e+01  2.32279e-01  1.280e+02  4.1e-04  5.963e+01     2  2.69e-01
scf      5 -5.2391803747225858e+01  1.55e-01  2.29e+00  2.70996e-01  1.280e+02  5.1e-04  7.185e+01     3  3.57e-01
scf      6 -2.0711890553467782e-01  4.08e-01  6.19e-01  3.58279e-01  1.280e+02  4.0e-04  3.372e+01     4  4.44e-01
scf      7 -4.1254113377076358e+01 -3.21e-01  1.26e+00 -6.82143e-01  1.280e+02  1.4e-07  5.553e+01     5  5.31e-01
scf      8 -4.1883241896727341e+01 -4.92e-03  5.71e-01  2.51827e-01  1.280e+02  1.4e-05  6.090e+01     6  6.19e-01
scf      9 -5.9900369022754120e+01 -1.41e-01  2.62e-01  3.68363e-01  1.280e+02  5.0e-04  6.418e+01     7  7.06e-01
scf     10 -6.4855707226045396e+01 -3.87e-02  6.27e-02  3.53282e-01  1.280e+02  8.2e-04  5.752e+01     8  7.93e-01
scf     11 -6.7166359822060713e+01 -1.81e-02  2.00e-01  3.33613e-01  1.280e+02  9.0e-04  5.812e+01     9  8.81e-01
scf     12 -6.5677075041054067e+01  1.16e-02  1.48e-01  3.34642e-01  1.280e+02  9.0e-04  5.940e+01    10  9.68e-01
scf     13 -6.5488990307902654e+01  1.47e-03  2.89e-02  3.43678e-01  1.280e+02  8.6e-04  5.949e+01    11  1.06e+00
scf     14 -6.5534805233122626e+01 -3.58e-04  4.87e-03  3.47564e-01  1.280e+02  8.6e-04  6.069e+01    12  1.14e+00
scf     15 -6.5577900351077886e+01 -3.37e-04  3.18e-03  3.49738e-01  1.280e+02  9.3e-04  5.998e+01    13  1.23e+00
scf     16 -6.5556897536273283e+01  1.64e-04  2.52e-03  3.50918e-01  1.280e+02  9.2e-04  5.989e+01    14  1.32e+00
scf     17 -6.5582155172695394e+01 -1.97e-04  3.15e-03  3.48553e-01  1.280e+02  8.9e-04  5.968e+01    15  1.40e+00
scf     18 -6.5593391089220717e+01 -8.78e-05  2.97e-04  3.49329e-01  1.280e+02  9.1e-04  5.985e+01    16  1.49e+00
scf     19 -6.5587985041343799e+01  4.22e-05  7.50e-04  3.49050e-01  1.280e+02  9.0e-04  5.995e+01    17  1.58e+00
scf     20 -6.5591487421815842e+01 -2.74e-05  5.84e-06  3.49730e-01  1.280e+02  9.1e-04  5.998e+01    18  1.67e+00
scf     21 -6.5591364803700898e+01  9.58e-07  1.72e-05  3.49875e-01  1.280e+02  9.2e-04  5.996e+01    19  1.75e+00
scf     22 -6.5591591332235765e+01 -1.77e-06  1.23e-06  3.49715e-01  1.280e+02  9.2e-04  5.996e+01    20  1.84e+00
scf     23 -6.5591601474612716e+01 -7.92e-08  3.69e-07  3.49743e-01  1.280e+02  9.2e-04  5.996e+01    21  1.93e+00
scf     24 -6.5591605418554323e+01 -3.08e-08  5.14e-07  3.49748e-01  1.280e+02  9.2e-04  5.996e+01    22  2.02e+00
scf     25 -6.5591596857257130e+01  6.69e-08  1.48e-06  3.49767e-01  1.280e+02  9.2e-04  5.996e+01    23  2.10e+00
scf     26 -6.5591598857299445e+01 -1.56e-08  1.32e-07  3.49746e-01  1.280e+02  9.2e-04  5.996e+01    24  2.19e+00
scf     27 -6.5591599474745934e+01 -4.82e-09  1.17e-08  3.49738e-01  1.280e+02  9.2e-04  5.996e+01    25  2.28e+00
scf     28 -6.5591599511286020e+01 -2.85e-10  1.28e-09  3.49736e-01  1.280e+02  9.2e-04  5.996e+01    26  2.37e+00
scf*    29 -6.5591599513216224e+01 -1.51e-11  1.40e-10  3.49737e-01  1.280e+02  9.2e-04  5.996e+01    27  2.45e+00
Dipole Moment =   4.5643e+01  2.0378e+01  3.3116e+01
Please wait till files are saved...
Calculating eigenstates, please wait!
arpack calculation of 200 KS eigenstates
arpack: comm_Iters = 429 nConv = 200, numOps = 2352 nOrthogonalizations = 2351
ShS>****** <E> sqrt(<E^2> -<E>^2) for States ******* (showing only states with residual<0.01)
ShS>    0   -6.1738246870636171e-01    2.00000e+00     2.36e-08
ShS>    1   -5.6880829544557776e-01    2.00000e+00     3.42e-08
ShS>    2   -5.4307849625730531e-01    2.00000e+00     1.31e-08
ShS>    3   -5.1036131172666599e-01    2.00000e+00     1.29e-08
ShS>    4   -4.8980728864029111e-01    2.00000e+00     4.78e-09
ShS>    5   -4.5908649851970396e-01    2.00000e+00     1.23e-10
ShS>    6   -4.3264083978090068e-01    2.00000e+00     9.27e-09
ShS>    7   -4.0303225936106596e-01    2.00000e+00     1.29e-08
ShS>    8   -3.9233023598490341e-01    2.00000e+00     1.49e-09
ShS>    9   -3.6499619782686060e-01    2.00000e+00     3.20e-10
ShS>   10   -3.4384491378352888e-01    2.00000e+00     1.30e-08
ShS>   11   -3.2919080056699723e-01    2.00000e+00     1.83e-09
ShS>   12   -3.1815927173740860e-01    2.00000e+00     3.83e-09
ShS>   13   -3.0782132535839690e-01    2.00000e+00     1.18e-08
ShS>   14   -2.8381433245550286e-01    2.00000e+00     5.77e-11
ShS>   15   -2.6793184177702845e-01    2.00000e+00     1.29e-08
ShS>   16   -2.5613028481036837e-01    1.99999e+00     3.65e-09
ShS>   17   -2.3757295488462440e-01    1.99999e+00     6.97e-09
ShS>   18   -2.2353101350432300e-01    1.99999e+00     6.50e-09
ShS>   19   -2.0076346926445321e-01    1.99998e+00     3.95e-10
ShS>   20   -1.8502280343252406e-01    1.99997e+00     8.87e-10
ShS>   21   -1.6884000458897222e-01    1.99996e+00     5.94e-10
ShS>   22   -1.5427034741323040e-01    1.99995e+00     7.22e-09
ShS>   23   -1.3607782792693796e-01    1.99993e+00     1.64e-09
ShS>   24   -1.2259470184414863e-01    1.99990e+00     1.05e-09
ShS>   25   -1.0778897711139593e-01    1.99987e+00     2.95e-10
ShS>   26   -1.0325372679810817e-01    1.99986e+00     1.70e-10
ShS>   27   -8.8344181117645124e-02    1.99980e+00     1.82e-09
ShS>   28   -7.2298963347540435e-02    1.99972e+00     1.43e-10
ShS>   29   -6.5076596856492072e-02    1.99968e+00     2.52e-09
ShS>   30   -4.7147853300186247e-02    1.99953e+00     9.44e-10
ShS>   31   -3.4153005653584395e-02    1.99938e+00     8.52e-10
ShS>   32   -2.3269513479916376e-02    1.99922e+00     1.15e-11
ShS>   33   -1.6478644250531749e-02    1.99910e+00     3.83e-10
ShS>   34    4.4104319682527751e-03    1.99861e+00     2.64e-10
ShS>   35    1.4721230446425142e-02    1.99827e+00     5.56e-10
ShS>   36    3.0078263897951842e-02    1.99761e+00     9.81e-10
ShS>   37    4.2830106845537071e-02    1.99688e+00     6.11e-10
ShS>   38    5.9033913241098510e-02    1.99561e+00     7.91e-10
ShS>   39    6.9683458276268054e-02    1.99451e+00     2.04e-09
ShS>   40    8.3770183451585850e-02    1.99262e+00     1.59e-09
ShS>   41    9.1236427259994091e-02    1.99137e+00     1.32e-09
ShS>   42    1.0615232081906695e-01    1.98821e+00     5.11e-09
ShS>   43    1.2222535691160702e-01    1.98350e+00     8.54e-11
ShS>   44    1.3359668347244830e-01    1.97909e+00     5.89e-09
ShS>   45    1.4085518201729846e-01    1.97568e+00     1.90e-09
ShS>   46    1.5968611763614041e-01    1.96406e+00     1.33e-10
ShS>   47    1.6383834474577172e-01    1.96084e+00     6.48e-09
ShS>   48    1.7364194606152134e-01    1.95208e+00     9.02e-10
ShS>   49    1.8475499976268495e-01    1.93983e+00     2.89e-11
ShS>   50    1.9786137485413310e-01    1.92146e+00     7.47e-09
ShS>   51    2.0994343641436797e-01    1.89985e+00     8.30e-11
ShS>   52    2.1987905010330641e-01    1.87797e+00     7.88e-10
ShS>   53    2.2644620576313423e-01    1.86114e+00     3.90e-10
ShS>   54    2.4143202543133335e-01    1.81441e+00     7.26e-09
ShS>   55    2.5979457645109399e-01    1.73829e+00     4.32e-10
ShS>   56    2.6733761743636103e-01    1.70000e+00     0.00e+00
ShS>   57    2.8810778573920198e-01    1.57079e+00     1.34e-10
ShS>   58    2.9541990898297532e-01    1.51662e+00     6.45e-09
ShS>   59    3.0463082942997771e-01    1.44204e+00     1.12e-08
ShS>   60    3.1620813678342424e-01    1.33896e+00     1.81e-09
ShS>   61    3.2468844393988272e-01    1.25771e+00     7.63e-09
ShS>   62    3.3058069579796229e-01    1.19894e+00     6.58e-09
ShS>   63    3.4090843269491705e-01    1.09266e+00     3.69e-09
ShS>   64    3.5116794332044471e-01    9.84933e-01     5.11e-10
ShS>   65    3.6095643304743402e-01    8.82449e-01     1.83e-08
ShS>   66    3.7641492063128618e-01    7.26353e-01     2.99e-10
ShS>   67    3.8313891816788509e-01    6.62221e-01     1.26e-10
ShS>   68    3.9712669137050649e-01    5.38816e-01     1.49e-08
ShS>   69    4.0363897122842424e-01    4.86584e-01     6.63e-10
ShS>   70    4.2415236445337801e-01    3.45416e-01     4.26e-10
ShS>   71    4.3424648776914254e-01    2.88841e-01     1.58e-09
ShS>   72    4.5655994852178872e-01    1.90909e-01     2.74e-08
ShS>   73    4.6251532679123608e-01    1.70330e-01     8.05e-10
ShS>   74    4.6840879597426455e-01    1.51967e-01     1.30e-08
ShS>   75    4.7905644830346183e-01    1.23333e-01     5.43e-10
ShS>   76    4.9415831711172176e-01    9.12782e-02     5.81e-10
ShS>   77    5.0605475654522014e-01    7.17818e-02     4.57e-10
ShS>   78    5.1175365035644693e-01    6.39265e-02     2.02e-09
ShS>   79    5.2689072442112816e-01    4.68914e-02     7.49e-09
ShS>   80    5.3373932232233390e-01    4.07236e-02     3.73e-10
ShS>   81    5.4128053352600269e-01    3.48501e-02     6.99e-09
ShS>   82    5.4782775400044070e-01    3.04313e-02     1.08e-08
ShS>   83    5.5514489547485335e-01    2.61436e-02     1.21e-10
ShS>   84    5.7269036829842757e-01    1.81434e-02     2.89e-08
ShS>   85    5.7591614038767103e-01    1.69622e-02     8.38e-10
ShS>   86    5.8480997531574574e-01    1.40864e-02     2.69e-08
ShS>   87    5.9961677949559689e-01    1.03335e-02     1.18e-09
ShS>   88    6.0357416227920568e-01    9.51147e-03     7.00e-10
ShS>   89    6.1114215103145941e-01    8.11634e-03     3.79e-10
ShS>   90    6.2021146013109152e-01    6.71046e-03     2.24e-08
ShS>   91    6.2506388891773901e-01    6.06078e-03     0.00e+00
ShS>   92    6.4383286757865210e-01    4.08662e-03     6.19e-10
ShS>   93    6.5812050961377377e-01    3.02670e-03     1.25e-09
ShS>   94    6.7057902057685881e-01    2.32928e-03     1.35e-10
ShS>   95    6.7767859375157635e-01    2.00623e-03     1.07e-08
ShS>   96    6.8889636542048460e-01    1.58458e-03     2.44e-09
ShS>   97    6.9499822991464721e-01    1.39371e-03     1.04e-09
ShS>   98    7.0470317368374003e-01    1.13632e-03     1.49e-08
ShS>   99    7.1496341747286263e-01    9.15670e-04     7.86e-10
ShS>  100    7.2470217082103150e-01    0.00000e+00     1.49e-08
ShS>  101    7.3025589228812715e-01    0.00000e+00     2.36e-08
ShS>  102    7.4232104208665306e-01    0.00000e+00     1.03e-09
ShS>  103    7.4369422194527079e-01    0.00000e+00     2.11e-08
ShS>  104    7.5814669801300505e-01    0.00000e+00     4.08e-08
ShS>  105    7.6434414226198921e-01    0.00000e+00     4.31e-09
ShS>  106    7.7364923938874808e-01    0.00000e+00     3.33e-08
ShS>  107    7.8139698686122638e-01    0.00000e+00     9.20e-10
ShS>  108    7.9276442976508277e-01    0.00000e+00     3.80e-08
ShS>  109    7.9866755398696521e-01    0.00000e+00     4.08e-08
ShS>  110    8.0719439159750905e-01    0.00000e+00     1.49e-08
ShS>  111    8.2223793205355111e-01    0.00000e+00     2.71e-10
ShS>  112    8.3105646587822024e-01    0.00000e+00     3.39e-10
ShS>  113    8.3904261307527472e-01    0.00000e+00     4.47e-08
ShS>  114    8.4629169754415046e-01    0.00000e+00     1.11e-09
ShS>  115    8.6017321169689209e-01    0.00000e+00     3.50e-08
ShS>  116    8.6673184645061807e-01    0.00000e+00     3.16e-08
ShS>  117    8.7258701972426411e-01    0.00000e+00     1.49e-08
ShS>  118    8.7714982259964336e-01    0.00000e+00     2.11e-08
ShS>  119    8.8847006178845578e-01    0.00000e+00     3.53e-10
ShS>  120    8.9607628162819231e-01    0.00000e+00     2.36e-08
ShS>  121    9.0131434078779593e-01    0.00000e+00     3.36e-10
ShS>  122    9.1481191192064359e-01    0.00000e+00     2.39e-09
ShS>  123    9.1619661044732081e-01    0.00000e+00     1.48e-09
ShS>  124    9.3547974062933525e-01    0.00000e+00     3.33e-08
ShS>  125    9.4053924524882149e-01    0.00000e+00     7.83e-10
ShS>  126    9.5355277722022636e-01    0.00000e+00     1.83e-08
ShS>  127    9.6195192122047901e-01    0.00000e+00     3.96e-10
ShS>  128    9.7183402018520348e-01    0.00000e+00     0.00e+00
ShS>  129    9.7350682463396931e-01    0.00000e+00     4.32e-10
ShS>  130    9.7995704404760753e-01    0.00000e+00     7.16e-10
ShS>  131    9.8469463550023795e-01    0.00000e+00     4.47e-08
ShS>  132    9.9200498051589070e-01    0.00000e+00     3.50e-08
ShS>  133    1.0086684793382208e+00    0.00000e+00     3.33e-08
ShS>  134    1.0188492297616123e+00    0.00000e+00     1.64e-09
ShS>  135    1.0251902377006852e+00    0.00000e+00     3.95e-09
ShS>  136    1.0327212325113497e+00    0.00000e+00     6.01e-10
ShS>  137    1.0428844286789265e+00    0.00000e+00     3.66e-08
ShS>  138    1.0540088242616077e+00    0.00000e+00     4.47e-08
ShS>  139    1.0591274457486002e+00    0.00000e+00     5.37e-08
ShS>  140    1.0676407027917789e+00    0.00000e+00     3.85e-09
ShS>  141    1.0721211432328857e+00    0.00000e+00     1.70e-09
ShS>  142    1.0809138717327840e+00    0.00000e+00     2.32e-09
ShS>  143    1.0871271917092433e+00    0.00000e+00     1.40e-10
ShS>  144    1.1007533296864918e+00    0.00000e+00     4.71e-08
ShS>  145    1.1069336522449735e+00    0.00000e+00     4.71e-08
ShS>  146    1.1116528394278982e+00    0.00000e+00     2.61e-08
ShS>  147    1.1146241947890043e+00    0.00000e+00     1.49e-08
ShS>  148    1.1193536258530541e+00    0.00000e+00     2.99e-08
ShS>  149    1.1308489244175577e+00    0.00000e+00     2.99e-08
ShS>  150    1.1371809528348467e+00    0.00000e+00     1.09e-09
ShS>  151    1.1468675144566747e+00    0.00000e+00     3.34e-08
ShS>  152    1.1584950586657343e+00    0.00000e+00     2.64e-09
ShS>  153    1.1648109826000630e+00    0.00000e+00     2.12e-08
ShS>  154    1.1730493860957536e+00    0.00000e+00     2.98e-08
ShS>  155    1.1817484610778286e+00    0.00000e+00     2.58e-08
ShS>  156    1.1980888678429611e+00    0.00000e+00     6.73e-10
ShS>  157    1.2013598694340009e+00    0.00000e+00     2.51e-09
ShS>  158    1.2109846115795311e+00    0.00000e+00     2.26e-08
ShS>  159    1.2161200897024775e+00    0.00000e+00     1.52e-09
ShS>  160    1.2177685269156395e+00    0.00000e+00     5.58e-08
ShS>  161    1.2255826305660837e+00    0.00000e+00     3.19e-09
ShS>  162    1.2350048844417427e+00    0.00000e+00     3.65e-08
ShS>  163    1.2386449337205949e+00    0.00000e+00     3.01e-08
ShS>  164    1.2458503997948616e+00    0.00000e+00     2.58e-08
ShS>  165    1.2548193460031289e+00    0.00000e+00     2.92e-10
ShS>  166    1.2611041632668982e+00    0.00000e+00     4.35e-09
ShS>  167    1.2682543406182352e+00    0.00000e+00     4.52e-09
ShS>  168    1.2745893978434755e+00    0.00000e+00     4.21e-08
ShS>  169    1.2816688196641179e+00    0.00000e+00     0.00e+00
ShS>  170    1.2935491535965937e+00    0.00000e+00     4.95e-08
ShS>  171    1.2973284081993881e+00    0.00000e+00     6.50e-08
ShS>  172    1.3090616442022267e+00    0.00000e+00     5.75e-10
ShS>  173    1.3180353855037925e+00    0.00000e+00     5.77e-08
ShS>  174    1.3202372051232254e+00    0.00000e+00     1.65e-09
ShS>  175    1.3385875445740936e+00    0.00000e+00     1.77e-09
ShS>  176    1.3445724870511868e+00    0.00000e+00     3.66e-08
ShS>  177    1.3487313323145369e+00    0.00000e+00     5.16e-08
ShS>  178    1.3569701367095504e+00    0.00000e+00     5.05e-09
ShS>  179    1.3611815692031040e+00    0.00000e+00     1.05e-09
ShS>  180    1.3711741705440301e+00    0.00000e+00     6.38e-10
ShS>  181    1.3754346768941421e+00    0.00000e+00     2.70e-09
ShS>  182    1.3854219585914147e+00    0.00000e+00     5.58e-08
ShS>  183    1.3903757406680064e+00    0.00000e+00     4.58e-10
ShS>  184    1.3991027797750826e+00    0.00000e+00     1.49e-08
ShS>  185    1.4045729539093388e+00    0.00000e+00     6.14e-08
ShS>  186    1.4104171353773078e+00    0.00000e+00     4.94e-08
ShS>  187    1.4154107933686384e+00    0.00000e+00     5.58e-08
ShS>  188    1.4248695412235237e+00    0.00000e+00     7.66e-10
ShS>  189    1.4314741327317060e+00    0.00000e+00     1.57e-09
ShS>  190    1.4419059305131143e+00    0.00000e+00     2.91e-10
ShS>  191    1.4448202360973992e+00    0.00000e+00     8.16e-08
ShS>  192    1.4518089117151507e+00    0.00000e+00     3.59e-10
ShS>  193    1.4616641897644196e+00    0.00000e+00     3.66e-08
ShS>  194    1.4708405763623860e+00    0.00000e+00     6.32e-08
ShS>  195    1.4783796760779406e+00    0.00000e+00     7.60e-08
ShS>  196    1.4866563975592735e+00    0.00000e+00     3.65e-08
ShS>  197    1.4879319674086653e+00    0.00000e+00     9.80e-10
ShS>  198    1.4970285385775761e+00    0.00000e+00     4.71e-08
ShS>  199    1.5100669934104327e+00    0.00000e+00     3.73e-08
***Helmholtz Energy Breakdown ***
Free Energy = -6.55915995132162e+01
...._nuc    = -6.36326534581108e+01
...._elec   = -1.95894605510539e+00
Ek          =  9.44101570231140e+01
Vext        = -5.31851073991615e+01
...._loc    = -3.13841885516063e+01
...._nloc   = -2.18009188475552e+01
...._dloc   =  3.63961423281227e+01
...._dnloc  = -3.49566680612681e+01
EH          =  1.03844007235669e+01
Exc         = -5.22266236790450e+01
...._Ec     = -6.86871168010248e+00
...._Ex     = -4.53579119989425e+01
...._Exx    =  0.00000000000000e+00
...._nvxc   = -6.82827392244780e+01
Eorb        = -6.28888815339171e+00
TS          =  1.34177272357980e+00
TS+Nmu      =  4.61080530947500e+01
Miu         =  3.49736565399623e-01
nElecs      =  1.28000000000053e+02
Volume      =  1.44557534301447e+03
ePressure  =  8.22235052532094e-03

atom_list Position:
position     H0  -4.1342247076037886e+00  2.8241061188714038e+00  3.7102044236339267e+00
position     H1  -2.8720336119809298e-01  1.1794739242770138e+00 -2.6676617357719357e+00
position     H2  -4.8704046832209631e+00 -4.8450678726436092e-01  3.3983293288610632e+00
position     H3  -2.2483634759064444e+00  2.5983830320959472e-01 -2.0437628593410681e-01
position     H4   5.3752995518596718e+00  2.8318160144129179e+00  2.1871445059640757e-01
position     H5   5.0003253612690690e+00  1.1213456062878373e-01 -3.5130819093670698e+00
position     H6  -2.5197728978063521e+00  1.5137390025545787e+00  4.0423350818880692e+00
position     H7   2.7792232582760854e+00  2.8229746286359640e+00 -4.0799548990864185e+00
position     H8   7.4663995664948232e-02 -4.3151465702334111e+00  3.6246372130281150e+00
position     H9   4.1311532775292923e+00 -3.1990003690606428e+00 -2.5986808581457281e+00
position    H10   5.5420088704577077e+00  4.7277994874270464e+00  5.1428780926411544e-01
position    H11   7.4006234283252958e-01 -4.8305119354027672e+00  1.8991652592862645e+00
position    H12  -3.5967011521727263e+00  8.0357357834330101e-01 -7.6773834297626531e-01
position    H13   5.6522960954747576e+00  3.5217507505153356e+00 -1.2119353807247877e+00
position    H14  -2.6998802050591268e+00  2.5850626093752069e+00 -2.6232242574127915e+00
position    H15  -2.0034332095272944e+00  4.3895085562632179e+00  1.7106838840483898e+00
position    H16   1.8207291395337271e+00  5.6437706269275241e+00  3.9939987281118730e+00
position    H17   4.0402076721968738e+00  2.3178559947153601e+00  2.7906780280654022e+00
position    H18   5.2673065145989000e+00  2.7259563795466981e+00  1.7800888867743407e+00
position    H19   1.7339179341672177e+00 -4.5959814968826214e+00 -3.1620431413276355e+00
position    H20  -3.0935316167510236e+00 -3.9807214980832417e+00  5.4299129797260477e+00
position    H21   3.9932462480961988e+00 -4.1772874824271611e+00 -1.6348072139780148e-01
position    H22  -2.6069978258441429e-01 -4.9846560249727272e+00 -3.0210284994601633e+00
position    H23   5.3703529709842828e+00  9.9276480625411043e-02  1.0297262175724842e+00
position    H24  -1.4315251052207203e+00  1.2274313809033182e+00 -2.5559680345843412e+00
position    H25   3.9096835402278591e+00 -3.3443478485240030e+00  2.3501840287110691e+00
position    H26   2.2583087628694281e+00  4.0134761447159359e+00 -5.4238939310897774e+00
position    H27   1.4899239994198910e-01  4.1660400827879176e+00 -4.5046533761643222e+00
position    H28   4.7985520569188572e-01 -2.9477044948794751e-01  4.2434070138059381e+00
position    H29   3.0267735797902020e+00  5.1507895917691349e-01 -2.6601939228320082e+00
position    H30   1.3911989605730606e+00 -3.9021839546531591e+00 -1.7551529089025562e+00
position    H31   5.1410770026081467e+00  5.3042768584373636e+00  2.4548180992061570e+00
position    H32   1.3196351147307592e-01  3.1048827014653044e+00  1.5384012382598795e+00
position    H33  -4.0394294122497829e+00 -4.9703918080084355e+00  4.9173993498647786e+00
position    H34   5.4770263697382271e+00  3.7434032087341690e-01  4.4649812276715322e+00
position    H35  -5.0280600446777379e+00  1.0034539799223015e+00 -3.4485452431632626e+00
position    H36   2.1451495630367310e+00  4.6000689728505586e+00 -1.9974587104216279e+00
position    H37   7.8089854568465311e-01 -2.2398117751482962e+00 -2.0220707431025930e+00
position    H38   3.4210876940173152e+00  2.0293063105200275e+00  4.5422573635802230e+00
position    H39   4.4039178418766600e-01 -2.3268184783280454e+00  5.3210554102038410e+00
position    H40  -4.9192572009748536e+00  4.2791681884050901e+00 -3.6545031505037180e+00
position    H41   1.2872460230027547e+00 -1.1727630010778682e-01  5.2188495152664718e+00
position    H42   2.3948021927298750e+00 -3.5503244123937727e+00 -3.5045148311059724e+00
position    H43   9.4363594572667037e-03  4.4853255510043963e+00 -1.3810727618106655e-01
position    H44  -2.0489385197824612e+00 -5.5617673787701056e+00 -9.7401408973431014e-01
position    H45   1.8081321378708803e+00 -1.4132128736747369e+00  5.2056579922028101e+00
position    H46  -5.2287786332373827e+00  5.4951090694387084e+00  5.0933169659829494e+00
position    H47   1.8322275542946527e+00 -9.5289071496523292e-01  2.2860308955220165e-01
position    H48   3.9963518252728397e-01  1.5594458033263385e+00  2.7201366730994030e+00
position    H49   3.4555951498465518e+00  5.6346775476096402e+00 -5.9237985738814891e-01
position    H50  -3.1715180576121509e+00 -5.3343361453985869e+00  3.3238359556369015e-02
position    H51  -3.8389249780326904e+00 -3.7055790742723660e-01 -3.1813370455251708e+00
position    H52  -4.9155000021107149e+00 -4.9574857863782196e+00 -3.6855012566339815e-02
position    H53  -2.5064191194725951e+00 -5.6393919960324101e+00  4.4943440042050238e+00
position    H54  -4.4828281766834053e+00 -2.5626401748164853e+00 -1.6896484776417755e+00
position    H55  -2.6607783810139823e-01 -4.9541262542631612e+00  5.4996263240001202e+00
position    H56   1.7446344707450638e+00 -5.6061147404391676e+00 -4.9453676356344376e+00
position    H57  -3.4098424427056906e+00 -1.0448692136024138e+00  4.5222454656787797e-01
position    H58  -3.6538645318517982e+00  1.1914585394988546e+00 -3.2843496940180397e+00
position    H59   3.7104624490878364e+00  1.7483157997233181e-01 -4.7746906951355736e+00
position    H60   5.4360757401729760e+00 -7.7960276492137326e-01  3.6052917489677472e-01
position    H61   1.8395790183335453e-02  2.8738112965498921e+00 -3.4748882625549649e+00
position    H62  -4.1411331638739135e+00 -2.4478022265551322e+00  3.5238493273885005e+00
position    H63  -4.3819170448804430e+00  2.0111504546106600e+00 -5.0496433876968165e+00
position    H64  -5.1735607338212231e-01  5.1613378803735337e+00  3.2870315983744298e+00
position    H65  -6.2971846980828894e-01 -1.5123832947577440e+00 -2.5611441473052330e+00
position    H66  -2.2795856865282547e+00 -4.2031648800751293e+00  2.4723217680786482e+00
position    H67   1.5781656517703688e+00 -3.3770753583867865e+00  4.1159996529311478e+00
position    H68  -4.7110016007120059e+00  7.3520825311458948e-01  2.3205746467810053e+00
position    H69  -3.5007641902945630e+00  4.2098038908340065e+00  2.7426882334549525e+00
position    H70  -5.6352726343598274e+00 -5.1156187549854391e+00 -4.1896584574106193e+00
position    H71   2.5584766028229211e+00  3.0527905056634665e+00  1.5658444275317487e+00
position    H72  -5.0688546378159993e-01 -4.8416363150184099e+00 -1.7246976512403720e+00
position    H73  -2.2861764164506639e+00 -4.7850192889735590e+00 -3.7114128013841161e+00
position    H74  -1.2864938821967042e+00  1.2149813700774919e+00  4.9205187215661192e+00
position    H75  -1.9229486028560536e+00  4.6061909150727445e+00 -2.5032328104054726e+00
position    H76   3.3670580459136623e+00 -8.9282946746922431e-01  4.6937187573046701e+00
position    H77   5.1594749411191012e+00  2.7405041757565671e+00 -2.2387649742489555e+00
position    H78  -2.3571409919574111e+00 -3.0639281144544412e+00 -3.3431664944738508e+00
position    H79   5.3587347021562479e+00  3.1348041562493520e+00  4.2423884803752552e+00
position    H80  -4.0518061537968473e+00 -2.8750031660983848e+00 -3.3506957043557056e-01
position    H81   1.3595983050808569e+00  1.7583171693441255e+00  3.2188667460334384e+00
position    H82  -5.6508982126146856e+00 -2.7932498023639019e+00 -4.2854482023120122e+00
position    H83   4.2077970136291631e-01 -2.6886738497843754e+00  5.0137002836693856e-01
position    H84   3.8825023338555114e+00 -3.9489152815589579e+00 -3.9761941803029868e+00
position    H85   3.6510394810341236e+00  1.7610593399436933e+00 -5.2216729831059006e+00
position    H86   4.8285238277971176e+00 -4.2288482498182303e+00  3.3783077069503982e+00
position    H87  -2.8023412987035416e+00 -1.6689302322335038e+00  5.3731548424776570e+00
position    H88  -2.4050408960175282e+00 -2.4585071169358916e+00  9.8013897177323717e-01
position    H89   2.9936612931440467e+00 -2.4921040210647183e+00  2.1758812765423894e+00
position    H90  -3.7063190035319566e+00 -1.8706135329635063e+00 -3.9491828048823363e+00
position    H91   9.9176176339625743e-01  4.4863461196928220e+00 -1.0832692129357218e+00
position    H92  -3.1266454863754239e-01 -1.3268677423314590e+00 -6.7181302729518888e-01
position    H93  -9.3652645121940548e-01 -2.5092964085723488e+00 -3.9476268503375289e+00
position    H94  -1.5476955819546088e+00 -2.3791201926075770e-01 -4.2182048694492700e+00
position    H95   5.2534860968925363e+00 -8.4671798961615763e-01 -1.6007585957000350e+00
position    H96  -1.9215786482550152e+00  2.5685784915622705e+00  1.5348536709433087e+00
position    H97   2.1969241455607293e+00 -7.0914055886761518e-01  1.6849991574667931e+00
position    H98  -2.2707305062265952e+00  4.0545762526554503e+00  4.9112899583986778e+00
position    H99   2.3063272772280339e+00  4.4424182472586438e+00  4.2526052481072298e+00
position   H100  -4.8363948479099816e+00  5.6182647768875968e+00 -1.9494972963497110e+00
position   H101  -3.6708858446391124e-01  9.6132561454288612e-01  3.5025839368568858e+00
position   H102  -1.8156941380163760e+00 -9.4446180809093572e-01  5.2707436126479550e+00
position   H103   2.2881023356252670e+00  5.0463645874722456e+00  2.0780131942753908e+00
position   H104  -8.2148520332346397e-01  4.7249821253608477e+00 -5.3813397445624984e+00
position   H105  -3.0133052616734424e+00 -1.5192882458617565e-01  3.2303089650666719e+00
position   H106  -1.9851136284394606e+00 -3.1393903834342893e+00 -7.9099602469889074e-01
position   H107   2.4687014968326890e+00 -1.4634545679083526e+00 -3.3689931237481097e+00
position   H108   4.6458543571851871e+00 -3.0707279105750462e-01 -5.4380641869882504e+00
position   H109  -9.6517790517158908e-01  1.6889065131244421e+00  7.4566981712514169e-01
position   H110   3.2760725269154976e+00 -2.3963535114098229e+00 -1.3360989930361431e+00
position   H111   3.2379446867704315e-01  1.8410025680551980e+00 -5.4752395265094220e+00
position   H112   5.0939674569716584e-02 -3.9790228493566491e+00  1.1712863085151830e-01
position   H113  -4.8592440081755628e+00 -4.6249810929787953e+00 -3.1272912284294456e+00
position   H114  -4.2409356455561120e+00  2.6394466184659515e-01  5.2119937495579256e+00
position   H115   5.3175041115814077e+00 -2.5732076852995678e+00  4.9608405695585427e+00
position   H116  -4.0788272532267134e-01 -2.1675464438037859e+00  3.8961005692582229e+00
position   H117   3.2515436005923868e+00  8.2180292967117952e-01  3.5571618607826290e+00
position   H118  -3.5516854344747153e+00  2.4270047191647439e+00  1.8581098139472305e+00
position   H119   4.8380531306913301e+00 -5.0452222425288413e+00 -3.1640599686814417e+00
position   H120   8.0195487001807647e-02 -4.3196079682767552e+00 -4.0472432190060834e+00
position   H121   4.0062622867144313e+00  1.9882512043906166e+00 -8.6694528562877804e-01
position   H122  -4.9581713290281115e+00  4.9287208102719049e+00  2.2340480382889432e+00
position   H123   2.4299392216210616e+00  4.5339350815977033e+00 -4.1884705453077382e+00
position   H124  -1.4477073264683904e+00 -3.1344314779425653e+00  3.0087771524040652e+00
position   H125  -4.2177140331234932e+00  4.3539475153421625e+00 -4.8212370397264754e+00
position   H126   1.4621843409367392e+00  4.4120791123577057e+00  1.6936317031853021e+00
position   H127   5.1517156340423735e+00  4.4190416160279051e+00  4.4650504264348072e+00

Total Forces:
force* H0    -3.2735571034027272e-03    -1.3235230573317727e-02     3.2488313745037412e-02
force* H1     2.2543107092059100e-01    -2.3707843339195192e-02     5.7268453737358005e-03
force* H2    -8.1033118671590965e-03    -7.5997128856677587e-02    -1.7295822402166372e-02
force* H3     2.9350397232117464e-02    -5.3811534553828803e-03     7.2375853617293040e-04
force* H4     4.8663789783133411e-03    -2.8373354071854873e-02     2.9544379565855150e-02
force* H5    -1.9978581452195748e-02    -3.4575860448321727e-02     5.4992453123887786e-02
force* H6    -2.5463903616023437e-02     1.7490962732142235e-02    -1.1792051002503870e-02
force* H7     1.9166246021577245e-02    -4.7014290825559329e-02     5.6289064182445614e-02
force* H8     2.3350863376916395e-03    -2.1325552323506844e-02    -6.3640669894030610e-03
force* H9     3.8370578364330443e-02     5.8072967978746698e-02     6.6670802548934816e-02
force* H10    -6.9775466426210964e-03     9.9536067855443694e-03    -2.7326634007669715e-02
force* H11     9.0746690570327054e-03     1.4559398383728217e-02    -2.3572782899145162e-02
force* H12    -2.7162660260307975e-02     2.2780412584387233e-02    -4.6414971127745177e-03
force* H13     5.8280948438997865e-02     7.5674307346792535e-02    -5.8954495695928526e-03
force* H14    -9.0765946081543848e-03     6.2730677601055579e-02     2.1966735093526896e-02
force* H15     1.6643799241294069e-02     4.7973248732079837e-02    -1.5391715192936917e-02
force* H16    -3.5685101217114434e-04     9.0475431623063152e-02    -3.8242008497940266e-03
force* H17    -1.9237141623005410e-02     7.5697907871757897e-03    -4.4876737893544350e-02
force* H18     1.3167075245498899e-03    -1.8395976119717397e-02     1.5521113742926695e-02
force* H19    -8.0389625026719980e-03    -1.0683200279266247e-01     1.9520255822533750e-02
force* H20     4.5840050635383017e-02     5.6959048481545871e-02     1.9207236026516555e-02
force* H21    -6.5874464083784390e-04     1.3617081807675568e-02     5.1924035999668661e-03
force* H22    -4.1186645345392153e-02    -1.0101787114338617e-01     3.4494781026034316e-03
force* H23    -4.6346412489133071e-02     1.5677455865083489e-01     1.2654679960734311e-01
force* H24    -1.6030183117811775e-01    -1.9797423421157104e-03     3.3762403107958694e-02
force* H25     7.0645551418243246e-02    -6.0486372807730580e-02    -2.0336925390571109e-02
force* H26     5.6300617171735068e-03    -6.3719030369560725e-02    -8.8582335629534381e-02
force* H27     6.1347554083732402e-03    -3.6817824152540646e-02     4.0762778728181598e-02
force* H28    -7.0130129810171332e-02    -4.1419751062379689e-02    -9.4231495425122325e-02
force* H29    -3.6270148549972459e-02     7.9258917065829493e-03     4.0606077578733246e-02
force* H30     2.4134688119758524e-02     1.2879002028043388e-02     8.3562280054895077e-02
force* H31    -1.2970758916837755e-01     6.5809472056778562e-02     2.0039924385049049e-02
force* H32    -4.8114689618177428e-03     9.7237741120490273e-03    -3.0498739739283742e-02
force* H33    -1.6706754564995041e-02     3.3356186779561203e-02    -2.7728783249415107e-02
force* H34    -1.8467219635626697e-03     1.5614070624656310e-02    -1.4526236472108822e-02
force* H35    -9.3165202243344403e-02     4.0822549720508722e-02    -1.1373884848252247e-03
force* H36     7.2800672082887152e-02    -2.1598662871123331e-02    -2.4067810449021995e-02
force* H37     3.8996976680770595e-02     3.0839750911737074e-02     2.3236548519709743e-03
force* H38    -1.8197091534890103e-02     3.5782009795695652e-02     1.8281510242569500e-02
force* H39    -1.5312541016768065e-02    -5.4865881454439998e-02     7.1757288382705231e-02
force* H40    -1.4545937874367337e-02    -6.6017818015591034e-02     4.4344956715091755e-02
force* H41     3.3020750821319611e-02     1.2446974622024642e-01     1.2014092676105381e-01
force* H42     1.5169155022719177e-02     1.1575375444286862e-01    -5.8257701589478406e-02
force* H43    -7.1519827280852211e-02    -9.8549203173897149e-03     4.8403273346157932e-02
force* H44    -2.9402171588617035e-03    -2.5971507396454624e-02     7.2537513914003870e-03
force* H45     7.4609073759905831e-02    -9.7439756872516325e-02     3.1845399541922087e-02
force* H46    -5.8243247382403218e-02     1.6049748179127660e-02     2.5791040396189062e-02
force* H47     5.2456351308763360e-03     2.9882941199500024e-02    -2.6074367849559854e-02
force* H48    -1.0945651544124291e-01     1.7795770369944203e-02    -2.0590944363256403e-01
force* H49     7.5322655127811611e-04    -1.3864413137111981e-02     7.0249026214565802e-03
force* H50    -8.5055234124855328e-03    -6.0964421916835099e-03     4.6105908092506448e-02
force* H51     2.9796938411034840e-02    -8.3789862398348097e-02     1.5868980530609478e-02
force* H52    -7.7569416683645753e-03     2.6969080070530671e-02     5.6880494293813089e-03
force* H53     2.8039140471083940e-02    -2.2062079943403201e-03    -1.6724724602818375e-02
force* H54    -2.8707768687334489e-02     9.6427838008507072e-03    -4.1040737294313220e-02
force* H55     1.9719365736026173e-04     2.4062749889674412e-02    -9.8466052833503237e-03
force* H56    -2.4945278090271750e-03     6.9349586667576152e-02    -2.8340782224884981e-02
force* H57     4.9140008252794992e-03    -5.0183982594798754e-04     3.5741885726224665e-02
force* H58     1.0726837958925678e-01     6.3870663814305118e-02     3.7099000254776637e-03
force* H59    -1.3091224494303771e-01     2.0837675659708583e-02     8.6218025765769091e-02
force* H60    -1.0493025129751782e-02    -1.8869606176911280e-01    -1.2744250020244677e-01
force* H61     1.1271994560871496e-02    -9.2194123491494417e-03     2.2104499814405598e-02
force* H62    -1.7424885377892760e-02    -9.6339300366138636e-03    -8.4685917661801446e-03
force* H63     7.0454032092678934e-03     1.2690710844044800e-02    -3.1969438903443913e-02
force* H64    -6.1569257977434552e-03    -2.4433583562300493e-02    -1.8499975283144093e-02
force* H65    -1.3456780442590738e-02     4.3082489142562408e-02     1.3853882294181080e-02
force* H66    -5.3779168494162088e-02    -3.3700955789276482e-02    -3.4284975063151146e-02
force* H67     5.3150234469839130e-02    -2.6774874180357788e-03     5.1963504093672230e-03
force* H68     1.6658484966237081e-02     3.2038362428949016e-02    -2.7039565108763375e-02
force* H69     2.0987703996739160e-02     2.9205448287123986e-02     3.0283364718909356e-03
force* H70     5.2636175721418738e-03    -3.3230902866642764e-02    -1.8858626001943657e-01
force* H71     2.3868985342574214e-02    -3.8263663613117005e-02    -3.5196114760002173e-02
force* H72    -1.9573353035696184e-02     1.8105926376746656e-02     1.0598878329111006e-01
force* H73    -4.8019069960732408e-02    -2.5901098129473082e-02    -1.3822899254138704e-02
force* H74     1.0712957563570286e-02     4.1234305924006412e-02     7.9378779206581929e-02
force* H75    -2.6662721953504789e-02    -4.2860221820792133e-02    -1.0950314067927791e-02
force* H76     3.0097701197726631e-02    -4.8770835361920561e-02    -4.2052842977502780e-02
force* H77    -3.6505785658480616e-02    -3.3677036348430917e-02    -1.0035621928116906e-01
force* H78    -3.4383250751548272e-02    -1.4138581628038549e-02     2.1248967659064338e-02
force* H79     1.4794113988023275e-02    -8.3819393316137969e-02     1.1063880717260721e-02
force* H80    -1.9153343951385515e-02    -1.4182761205931083e-02     4.1482035809125684e-02
force* H81     2.1597200623372081e-01     7.1681015695301428e-02     9.2494626709843014e-02
force* H82     1.6090880825285894e-02     4.6810029665276087e-02    -4.1903124018139691e-02
force* H83     1.9660357945688101e-02     4.5518172576039906e-02     5.1929460560639851e-02
force* H84     1.0572044820657432e-03    -3.1486450238992839e-03    -9.5350041100479732e-02
force* H85     9.7770076780041744e-03     5.3122454378006861e-02     3.4247443692046520e-02
force* H86     2.0670033322586830e-02    -1.0584126630971219e-02     3.3887217301678381e-02
force* H87    -1.2518961754406571e-01    -9.5771094654664268e-02    -1.4038062901360199e-03
force* H88     2.0959526447192900e-03     1.6042849928562919e-02     1.9516218003632846e-02
force* H89    -7.3952224318868498e-02     7.5164350972325461e-02    -1.6376056143376061e-02
force* H90    -2.3795378042186469e-02    -6.2426257626999257e-03    -4.7890124471285517e-03
force* H91     1.2488063061157906e-02    -3.0676341052788214e-02    -1.4945720237169113e-02
force* H92    -1.7120969550090639e-02     3.9996133627208053e-02     1.4774528572720325e-02
force* H93     3.5698027173853702e-02     9.6265575329557707e-03    -4.7263154304383770e-02
force* H94     1.7655823020844480e-02     8.1236144419526979e-03    -2.5107298733256789e-03
force* H95    -6.2856488524068999e-03     2.1256619007623823e-03    -1.4854022418174018e-02
force* H96    -1.8997299210146944e-02     1.3476033462744147e-04    -9.7895165515790861e-03
force* H97     1.3030105725107724e-02     2.7402700673676922e-02     1.3777473177039416e-02
force* H98    -6.6073929923713692e-03    -4.4181679598729373e-02     6.3138385180445539e-03
force* H99     4.4233071165405036e-02    -7.6487180642660163e-02    -2.1742986167827771e-02
force* H100     2.3265546031160905e-02    -3.4783777613244971e-02     6.2009247829370229e-02
force* H101    -1.1687733156595936e-01    -7.4964536170903512e-02     3.9620644701722579e-02
force* H102     1.0529732276219206e-01     6.7986424979719878e-02    -7.9955167918246833e-03
force* H103     2.0851082449250868e-01     1.6677893134628158e-01     4.3440711150701569e-02
force* H104    -5.4891465720840610e-02    -1.9631094735504673e-03    -3.4319942335276951e-02
force* H105     2.9414290475922977e-02    -1.8672096876837296e-02    -3.9806118638265664e-02
force* H106     3.3964837656168603e-03    -4.9132608381426551e-03    -1.4534628205607261e-02
force* H107    -1.7000198722030506e-02     4.5870733316073109e-02    -7.0549909636492131e-03
force* H108     1.1181469459932458e-01    -9.3808933814691686e-02    -5.0347949124253791e-02
force* H109     4.3442943069196827e-02    -4.9574252444952505e-02    -5.2161089091473933e-02
force* H110     1.0214685564196965e-02     1.9288426983267992e-02     4.5451666024337201e-02
force* H111     6.0888080475687140e-03     2.8929873113366922e-03     1.9484703084974020e-02
force* H112     7.6055225426607722e-04    -6.4246198230475088e-02     1.2699055543896609e-02
force* H113     1.3565111518065620e-01     8.1994244048314652e-02     6.6051311567037585e-02
force* H114     5.6752471424577899e-03     1.9895969133595176e-02     3.8440892987991693e-02
force* H115    -8.4944001487936849e-04    -1.6230721536130477e-02     6.9884140847013831e-03
force* H116    -1.9042053952558598e-02     3.1831570666481929e-02    -4.3494600105163983e-02
force* H117    -6.7603183907368330e-03    -6.8271906885757905e-02    -4.9422884549719936e-02
force* H118    -2.4727523243281375e-02    -2.8939022038180745e-02    -3.4756783214677900e-02
force* H119    -1.2347793252625461e-01    -6.3954112886375925e-02     9.4066713756818410e-02
force* H120     7.3233059759116037e-03     8.2499989280970742e-02    -1.4192799673197737e-01
force* H121    -7.2102134487802561e-02    -3.6937395433656040e-02    -4.4712169388738121e-03
force* H122     9.8601856081206862e-02     3.8598362314781476e-03    -2.4032555854436644e-02
force* H123     6.2116276200701426e-02     2.4054995948969815e-02     1.2121307704550566e-01
force* H124    -8.6979582042089609e-03     4.6699409184194685e-02    -1.0152619563586540e-02
force* H125     4.8326072957625421e-02    -3.7538866674700799e-02    -2.6091773079538041e-02
force* H126    -1.6791082569509622e-01    -1.0326673403721434e-01    -1.0342631536870756e-01
force* H127    -7.2937630850260005e-02     6.2604313665769851e-02     2.4391105874157742e-02


Force Breakup:
    atom   Dir   nonLocalF       LocalF          NNF           TotalF
     0
            0 -7.4638752e-04 -5.1682942e-02  4.9155772e-02 -3.2735571e-03
            1  1.4787204e-02  7.2944890e-02 -1.0096733e-01 -1.3235231e-02
            2 -2.3046861e-02 -8.6701773e-02  1.4223695e-01  3.2488314e-02
     1
            0 -1.4230867e-01 -5.2507415e-01  8.9281389e-01  2.2543107e-01
            1  1.8973319e-02  3.3888622e-02 -7.6569785e-02 -2.3707843e-02
            2  3.8412988e-03 -2.9916938e-01  3.0105493e-01  5.7268454e-03
     2
            0  1.3168387e-02  1.4729219e-01 -1.6856389e-01 -8.1033119e-03
            1  4.1213402e-02  3.9343878e-01 -5.1064931e-01 -7.5997129e-02
            2  3.3312002e-03  2.7305450e-01 -2.9368153e-01 -1.7295822e-02
     3
            0 -6.0008622e-02 -3.0346139e-01  3.9282041e-01  2.9350397e-02
            1  6.2054085e-03 -3.2816820e-02  2.1230258e-02 -5.3811535e-03
            2 -1.4220694e-02 -4.6183108e-02  6.1127561e-02  7.2375854e-04
     4
            0 -5.4864404e-03  3.8069134e-02 -2.7716314e-02  4.8663790e-03
            1  2.8988737e-02  2.1320338e-01 -2.7056547e-01 -2.8373354e-02
            2  2.0345946e-02  1.6304385e-01 -1.5384541e-01  2.9544380e-02
     5
            0  1.7941140e-02  1.3830671e-01 -1.7622643e-01 -1.9978581e-02
            1  2.5007624e-02  5.9591262e-02 -1.1917475e-01 -3.4575860e-02
            2 -1.0043378e-02 -3.3146576e-01  3.9650160e-01  5.4992453e-02
     6
            0  3.1748442e-02  1.1272690e-02 -6.8485035e-02 -2.5463904e-02
            1 -2.9611714e-02 -1.0379538e-01  1.5089806e-01  1.7490963e-02
            2  1.5215477e-02  6.5778569e-02 -9.2786097e-02 -1.1792051e-02
     7
            0  8.8333866e-03 -1.2857003e-02  2.3189863e-02  1.9166246e-02
            1  2.2053320e-02  2.1726067e-01 -2.8632828e-01 -4.7014291e-02
            2 -3.3568482e-02 -4.6657050e-01  5.5642805e-01  5.6289064e-02
     8
            0  1.4642491e-02 -1.0489534e-02 -1.8178703e-03  2.3350863e-03
            1 -1.1721037e-02 -9.7375515e-02  8.7771000e-02 -2.1325552e-02
            2 -1.6727008e-03  1.8080709e-01 -1.8549846e-01 -6.3640670e-03
     9
            0 -2.5900883e-02 -1.6654507e-01  2.3081653e-01  3.8370578e-02
            1 -1.0947369e-02 -2.3033738e-01  2.9935772e-01  5.8072968e-02
            2 -2.1516057e-02 -3.1134045e-01  3.9952731e-01  6.6670803e-02
    10
            0  1.6657391e-02  1.0955097e-01 -1.3318591e-01 -6.9775466e-03
            1 -6.3846075e-03 -8.4073937e-02  1.0041215e-01  9.9536068e-03
            2  4.3487049e-03  1.4822607e-01 -1.7990141e-01 -2.7326634e-02
    11
            0 -1.4299459e-03 -1.0536627e-01  1.1587089e-01  9.0746691e-03
            1 -7.9384726e-03 -1.6031537e-01  1.8281325e-01  1.4559398e-02
            2  1.6598744e-02  2.3284014e-01 -2.7301166e-01 -2.3572783e-02
    12
            0  5.0636827e-02  1.3826022e-01 -2.1605971e-01 -2.7162660e-02
            1 -2.7206895e-02 -1.7718968e-01  2.2717699e-01  2.2780413e-02
            2  1.9326300e-02 -1.8804441e-02 -5.1633559e-03 -4.6414971e-03
    13
            0 -3.5720558e-02 -9.7899255e-02  1.9190076e-01  5.8280948e-02
            1 -5.3337051e-02 -3.6639157e-02  1.6565052e-01  7.5674307e-02
            2 -2.0092179e-02 -1.4176449e-02  2.8373179e-02 -5.8954496e-03
    14
            0  1.6406894e-03 -3.7838242e-02  2.7120958e-02 -9.0765946e-03
            1 -2.5156272e-02 -1.6881055e-01  2.5669750e-01  6.2730678e-02
            2 -8.6417197e-03 -2.2687863e-01  2.5748708e-01  2.1966735e-02
    15
            0 -1.2551454e-02 -6.8120726e-02  9.7315978e-02  1.6643799e-02
            1 -2.2146557e-02 -1.2088747e-01  1.9100727e-01  4.7973249e-02
            2  1.8512782e-02  2.7050608e-01 -3.0441057e-01 -1.5391715e-02
    16
            0  3.0894677e-02 -1.6091692e-01  1.2966539e-01 -3.5685101e-04
            1 -8.4069380e-02 -2.7679270e-01  4.5133752e-01  9.0475432e-02
            2  1.1336041e-02  1.0623585e-01 -1.2139610e-01 -3.8242008e-03
    17
            0  6.5008916e-03  1.3162375e-01 -1.5736178e-01 -1.9237142e-02
            1  2.2399244e-03  8.3228190e-02 -7.7898323e-02  7.5697908e-03
            2 -4.8969460e-03  3.0077753e-01 -3.4075733e-01 -4.4876738e-02
    18
            0 -2.3568453e-02  5.7830903e-02 -3.2945743e-02  1.3167075e-03
            1 -7.3203356e-03  1.0161278e-01 -1.1268842e-01 -1.8395976e-02
            2 -1.6735943e-02  2.0591463e-01 -1.7365758e-01  1.5521114e-02
    19
            0  2.7932473e-02 -1.7523623e-01  1.3926479e-01 -8.0389625e-03
            1  1.0284928e-01  2.3742923e-01 -4.4711051e-01 -1.0683200e-01
            2 -3.4860261e-03 -1.1104265e-01  1.3404893e-01  1.9520256e-02
    20
            0 -3.1477572e-02 -9.3696499e-04  7.8254588e-02  4.5840051e-02
            1 -5.5028859e-02 -2.3389739e-01  3.4588530e-01  5.6959048e-02
            2 -3.2616280e-02  1.1774074e-02  4.0049442e-02  1.9207236e-02
    21
            0 -1.7565826e-02 -6.8356519e-02  8.5263601e-02 -6.5874464e-04
            1 -4.1970492e-02 -2.1811523e-01  2.7370280e-01  1.3617082e-02
            2 -2.4284908e-02 -2.6777181e-01  2.9724913e-01  5.1924036e-03
    22
            0  1.5658240e-02  1.1271770e-01 -1.6956259e-01 -4.1186645e-02
            1  6.2668518e-02  2.9938201e-01 -4.6306840e-01 -1.0101787e-01
            2 -1.3793687e-04 -1.2188115e-01  1.2546856e-01  3.4494781e-03
    23
            0  2.6383821e-02  2.7385456e-01 -3.4658479e-01 -4.6346412e-02
            1 -1.2560726e-01 -5.5555932e-02  3.3793775e-01  1.5677456e-01
            2 -7.7248367e-02  2.8558165e-02  1.7523700e-01  1.2654680e-01
    24
            0  1.2589615e-01  1.9042610e-02 -3.0524059e-01 -1.6030183e-01
            1  2.3879785e-03 -4.3533763e-02  3.9166042e-02 -1.9797423e-03
            2 -2.5849735e-02 -2.9228260e-01  3.5189474e-01  3.3762403e-02
    25
            0 -6.0904093e-02 -1.8941595e-01  3.2096559e-01  7.0645551e-02
            1  5.0766901e-02 -1.4593409e-02 -9.6659865e-02 -6.0486373e-02
            2  3.4132368e-03  1.7742403e-01 -2.0117420e-01 -2.0336925e-02
    26
            0  8.7040777e-03 -9.8090433e-02  9.5016417e-02  5.6300617e-03
            1  4.5339088e-02  2.3230879e-01 -3.4136690e-01 -6.3719030e-02
            2  6.5237838e-02  1.2685417e-01 -2.8067434e-01 -8.8582336e-02
    27
            0 -4.4725209e-02  1.5868456e-02  3.4991509e-02  6.1347554e-03
            1  1.3388233e-03  2.9088795e-01 -3.2904460e-01 -3.6817824e-02
            2 -1.8901696e-02 -1.6892149e-01  2.2858597e-01  4.0762779e-02
    28
            0  5.1490976e-02  6.8837594e-02 -1.9045870e-01 -7.0130130e-02
            1  2.1802454e-02  1.1737985e-01 -1.8060206e-01 -4.1419751e-02
            2  7.0328899e-02  3.5577761e-01 -5.2033800e-01 -9.4231495e-02
    29
            0  9.7231963e-03  2.7918139e-01 -3.2517473e-01 -3.6270149e-02
            1 -1.2001964e-02 -1.5307868e-01  1.7300654e-01  7.9258917e-03
            2 -1.1607083e-02 -4.1989086e-01  4.7210402e-01  4.0606078e-02
    30
            0 -4.7110925e-03 -1.9338487e-01  2.2223066e-01  2.4134688e-02
            1  9.9665475e-03 -5.1053568e-02  5.3966022e-02  1.2879002e-02
            2 -4.3300984e-02 -4.9472913e-01  6.2159240e-01  8.3562280e-02
    31
            0  9.5881144e-02  3.3953222e-01 -5.6512095e-01 -1.2970759e-01
            1 -2.1201715e-02 -3.0005261e-01  3.8706379e-01  6.5809472e-02
            2 -1.2869323e-02  1.1706323e-01 -8.4153985e-02  2.0039924e-02
    32
            0 -2.2100449e-03 -4.7435124e-02  4.4833700e-02 -4.8114690e-03
            1 -2.9128297e-03  1.1971380e-01 -1.0707719e-01  9.7237741e-03
            2 -3.1439006e-03  2.8363412e-01 -3.1098896e-01 -3.0498740e-02
    33
            0  1.9693429e-02  1.4727251e-01 -1.8367270e-01 -1.6706755e-02
            1 -2.7735784e-03 -1.7737712e-01  2.1350689e-01  3.3356187e-02
            2  2.7238635e-02  1.9783304e-01 -2.5280046e-01 -2.7728783e-02
    34
            0  3.5340590e-02  1.0373904e-01 -1.4092635e-01 -1.8467220e-03
            1 -3.2195190e-02  3.4424174e-02  1.3385086e-02  1.5614071e-02
            2  7.5506092e-03  1.6337021e-01 -1.8544706e-01 -1.4526236e-02
    35
            0  3.8842485e-02  1.7968737e-01 -3.1169506e-01 -9.3165202e-02
            1 -2.0196633e-02 -1.7659772e-01  2.3761690e-01  4.0822550e-02
            2 -4.2706640e-03 -2.2270593e-01  2.2583920e-01 -1.1373885e-03
    36
            0 -3.7163230e-02 -2.4337716e-01  3.5334106e-01  7.2800672e-02
            1  6.3282305e-03  3.6841597e-01 -3.9634287e-01 -2.1598663e-02
            2  2.9280336e-02 -1.3783424e-01  8.4486098e-02 -2.4067810e-02
    37
            0 -2.1052847e-02 -1.8242927e-01  2.4247910e-01  3.8996977e-02
            1 -3.9836529e-03 -4.0796662e-01  4.4279003e-01  3.0839751e-02
            2  3.3221909e-04 -1.6968706e-01  1.7167850e-01  2.3236549e-03
    38
            0  1.0538436e-02  1.0479683e-01 -1.3353236e-01 -1.8197092e-02
            1 -4.6894705e-02 -1.5769244e-01  2.4036915e-01  3.5782010e-02
            2 -3.9490736e-04  4.6670048e-03  1.4009413e-02  1.8281510e-02
    39
            0  2.3200674e-02 -2.2447731e-02 -1.6065483e-02 -1.5312541e-02
            1  1.3120860e-02  3.7737401e-02 -1.0572414e-01 -5.4865881e-02
            2 -4.2360828e-02 -1.6134463e-01  2.7546275e-01  7.1757288e-02
    40
            0  4.7510407e-02  1.0422859e-01 -1.6628493e-01 -1.4545938e-02
            1  9.3819331e-03  2.5677972e-01 -3.3217947e-01 -6.6017818e-02
            2 -8.0158325e-02 -2.7709441e-01  4.0159769e-01  4.4344957e-02
    41
            0 -3.9207217e-02 -9.8241799e-02  1.7046977e-01  3.3020751e-02
            1 -7.4513187e-02 -2.1572770e-01  4.1471063e-01  1.2446975e-01
            2 -8.6945540e-02 -3.3975821e-01  5.4684468e-01  1.2014093e-01
    42
            0 -1.3194719e-02 -1.1050396e-01  1.3886783e-01  1.5169155e-02
            1 -8.6873064e-02 -3.4060824e-01  5.4323506e-01  1.1575375e-01
            2  3.2376916e-02  1.7274576e-01 -2.6338038e-01 -5.8257702e-02
    43
            0  6.2958340e-02  1.5905102e-01 -2.9352919e-01 -7.1519827e-02
            1  1.1660440e-03  2.4126351e-01 -2.5228448e-01 -9.8549203e-03
            2 -4.8573582e-02 -4.8495524e-02  1.4547238e-01  4.8403273e-02
    44
            0 -2.5379498e-02  7.3157533e-02 -5.0718253e-02 -2.9402172e-03
            1  8.5673446e-03  2.2957315e-01 -2.6411200e-01 -2.5971507e-02
            2  1.9344409e-02 -1.3549520e-01  1.2340454e-01  7.2537514e-03
    45
            0 -3.3144060e-02 -2.4659385e-01  3.5434698e-01  7.4609074e-02
            1  5.3523775e-02  2.3430331e-01 -3.8526684e-01 -9.7439757e-02
            2 -1.4985191e-02 -7.7357423e-02  1.2418801e-01  3.1845400e-02
    46
            0  2.3388333e-02  2.0708629e-01 -2.8871787e-01 -5.8243247e-02
            1  2.1743859e-03 -1.3933648e-01  1.5321184e-01  1.6049748e-02
            2 -1.0014693e-02  2.3113086e-02  1.2692648e-02  2.5791040e-02
    47
            0  6.2758229e-03 -7.2426904e-02  7.1396716e-02  5.2456351e-03
            1 -2.2365316e-04 -2.8558064e-01  3.1568724e-01  2.9882941e-02
            2  6.2545812e-02  1.8626687e-01 -2.7488705e-01 -2.6074368e-02
    48
            0  7.0259783e-02  4.2776830e-02 -2.2249313e-01 -1.0945652e-01
            1 -1.2232850e-02  7.4780941e-02 -4.4752320e-02  1.7795770e-02
            2  1.4155473e-01  5.6268593e-01 -9.1015011e-01 -2.0590944e-01
    49
            0  1.4738010e-02  2.4166034e-02 -3.8150818e-02  7.5322655e-04
            1  3.8738163e-02  1.7698471e-01 -2.2958729e-01 -1.3864413e-02
            2  7.8835989e-03 -1.0946700e-01  1.0860830e-01  7.0249026e-03
    50
            0  1.7063453e-02  5.4658830e-02 -8.0227807e-02 -8.5055234e-03
            1 -6.4999298e-04  6.8743874e-02 -7.4190323e-02 -6.0964422e-03
            2 -3.7203962e-02 -1.9568835e-01  2.7899822e-01  4.6105908e-02
    51
            0  2.4144965e-03 -3.8404416e-02  6.5786858e-02  2.9796938e-02
            1  1.8339165e-02  8.6427476e-02 -1.8855650e-01 -8.3789862e-02
            2 -2.8680542e-02 -2.8056327e-01  3.2511279e-01  1.5868981e-02
    52
            0  2.3717044e-02  1.3303279e-01 -1.6450678e-01 -7.7569417e-03
            1 -2.5427675e-02 -2.0058985e-01  2.5298661e-01  2.6969080e-02
            2 -8.3301879e-03 -1.6739684e-01  1.8141508e-01  5.6880494e-03
    53
            0 -1.6077667e-02 -2.5930849e-02  7.0047656e-02  2.8039140e-02
            1 -1.8143413e-02 -5.6743929e-02  7.2681134e-02 -2.2062080e-03
            2  1.9220330e-02  1.7910760e-01 -2.1505265e-01 -1.6724725e-02
    54
            0  1.7633075e-02  1.3363966e-01 -1.7998050e-01 -2.8707769e-02
            1 -1.5002362e-02 -1.1019348e-01  1.3483863e-01  9.6427838e-03
            2  6.5652915e-02 -4.1557253e-02 -6.5136399e-02 -4.1040737e-02
    55
            0  7.3248014e-03  5.2350911e-02 -5.9478519e-02  1.9719366e-04
            1 -1.8981892e-02 -9.7799870e-02  1.4084451e-01  2.4062750e-02
            2  1.0676417e-02  1.4216032e-01 -1.6268335e-01 -9.8466053e-03
    56
            0  1.4256118e-02 -1.9214684e-01  1.7539619e-01 -2.4945278e-03
            1 -5.1310988e-02 -1.8180065e-01  3.0246123e-01  6.9349587e-02
            2  3.3263235e-02  1.7078571e-01 -2.3238973e-01 -2.8340782e-02
    57
            0  2.7727072e-02  7.8672524e-02 -1.0148560e-01  4.9140008e-03
            1 -1.4256990e-02 -4.5130540e-02  5.8885690e-02 -5.0183983e-04
            2  2.1191306e-03 -9.2358066e-02  1.2598082e-01  3.5741886e-02
    58
            0 -5.7214725e-02 -2.0792061e-01  3.7240372e-01  1.0726838e-01
            1 -3.0135080e-02 -1.9720224e-01  2.9120799e-01  6.3870664e-02
            2 -6.4404682e-03 -1.7761557e-01  1.8776594e-01  3.7099000e-03
    59
            0  9.7015436e-02  3.3743296e-01 -5.6536064e-01 -1.3091224e-01
            1 -7.7058771e-03  2.9100762e-02 -5.5720881e-04  2.0837676e-02
            2 -6.0896139e-02 -3.4419803e-01  4.9131219e-01  8.6218026e-02
    60
            0 -8.0984097e-03  1.8746024e-01 -1.8985485e-01 -1.0493025e-02
            1  1.2877886e-01  3.1151743e-01 -6.2899235e-01 -1.8869606e-01
            2  7.6794435e-02  8.8767824e-02 -2.9300476e-01 -1.2744250e-01
    61
            0  1.1169627e-03 -5.1425570e-02  6.1580602e-02  1.1271995e-02
            1  1.3196528e-02  2.2372472e-01 -2.4614066e-01 -9.2194123e-03
            2 -2.1289440e-02 -3.4892915e-01  3.9232309e-01  2.2104500e-02
    62
            0 -4.8215819e-03  1.2935850e-01 -1.4196180e-01 -1.7424885e-02
            1  1.9262289e-02  1.4240306e-01 -1.7129928e-01 -9.6339300e-03
            2  1.3049789e-02  3.0368474e-01 -3.2520312e-01 -8.4685918e-03
    63
            0 -6.5216239e-04 -5.8483779e-02  6.6181345e-02  7.0454032e-03
            1 -2.8535268e-02 -1.7620669e-01  2.1743267e-01  1.2690711e-02
            2  5.9774840e-03 -5.2382857e-02  1.4435934e-02 -3.1969439e-02
    64
            0  6.7237350e-03  5.2635193e-02 -6.5515853e-02 -6.1569258e-03
            1  2.1384463e-02  1.8088920e-01 -2.2670725e-01 -2.4433584e-02
            2 -2.1216398e-03  1.4255579e-01 -1.5893413e-01 -1.8499975e-02
    65
            0  2.8021328e-02 -1.3368760e-02 -2.8109349e-02 -1.3456780e-02
            1 -2.8739263e-02 -4.1567121e-01  4.8749296e-01  4.3082489e-02
            2  6.7046714e-03 -1.6275568e-01  1.6990490e-01  1.3853882e-02
    66
            0  3.9900750e-02  2.6991238e-01 -3.6359230e-01 -5.3779168e-02
            1  5.5993437e-02  7.3107432e-02 -1.6280182e-01 -3.3700956e-02
            2  2.6714888e-02  2.4733763e-01 -3.0833750e-01 -3.4284975e-02
    67
            0 -3.2046343e-02 -3.9554840e-01  4.8074498e-01  5.3150234e-02
            1  8.9302769e-04 -5.3056715e-02  4.9486200e-02 -2.6774874e-03
            2  7.6518459e-03  1.7784047e-01 -1.8029597e-01  5.1963504e-03
    68
            0 -1.9278003e-03  2.5957853e-02 -7.3715673e-03  1.6658485e-02
            1 -2.2955368e-02  6.9303595e-02 -1.4309865e-02  3.2038362e-02
            2  2.1702477e-02  3.1952967e-01 -3.6827171e-01 -2.7039565e-02
    69
            0 -1.7730629e-02 -1.1463435e-01  1.5335269e-01  2.0987704e-02
            1 -1.3678623e-02 -1.6364872e-01  2.0653279e-01  2.9205448e-02
            2 -1.3481798e-02  1.2618091e-01 -1.0967077e-01  3.0283365e-03
    70
            0 -2.1267126e-02  5.9280893e-02 -3.2750149e-02  5.2636176e-03
            1  2.7675527e-02  9.7599600e-02 -1.5850603e-01 -3.3230903e-02
            2  1.1389548e-01  3.3943202e-01 -6.4191376e-01 -1.8858626e-01
    71
            0 -1.5899152e-02 -5.9974579e-02  9.9742716e-02  2.3868985e-02
            1  2.5843515e-02  2.8016021e-01 -3.4426739e-01 -3.8263664e-02
            2  2.2092646e-02  4.5061298e-01 -5.0790174e-01 -3.5196115e-02
    72
            0  9.2921816e-03  8.5835075e-02 -1.1470061e-01 -1.9573353e-02
            1 -4.0423286e-03  9.6853947e-02 -7.4705692e-02  1.8105926e-02
            2 -6.8105511e-02 -4.0031235e-01  5.7440664e-01  1.0598878e-01
    73
            0 -2.7617273e-04  2.1686391e-01 -2.6460680e-01 -4.8019070e-02
            1  2.7109247e-02  1.8999559e-01 -2.4300593e-01 -2.5901098e-02
            2  5.7543963e-03 -1.5955201e-02 -3.6220944e-03 -1.3822899e-02
    74
            0 -4.6995631e-03  2.8092492e-02 -1.2679971e-02  1.0712958e-02
            1  1.3225449e-02 -1.2484213e-01  1.5285099e-01  4.1234306e-02
            2 -4.4976098e-02 -2.4695238e-01  3.7130725e-01  7.9378779e-02
    75
            0 -3.8141644e-03  9.5585844e-02 -1.1843440e-01 -2.6662722e-02
            1  6.0063070e-03  3.4724011e-01 -3.9610663e-01 -4.2860222e-02
            2  8.6199043e-03 -1.1417942e-01  9.4609203e-02 -1.0950314e-02
    76
            0 -1.0076894e-02 -8.3695684e-02  1.2387028e-01  3.0097701e-02
            1  1.5285944e-02  3.1091687e-01 -3.7497365e-01 -4.8770835e-02
            2  2.6043230e-02  2.9072449e-01 -3.5882057e-01 -4.2052843e-02
    77
            0  2.2896126e-02  1.8697955e-01 -2.4638146e-01 -3.6505786e-02
            1  4.4808468e-02  1.2020316e-01 -1.9868867e-01 -3.3677036e-02
            2  6.5245521e-02  8.6701973e-02 -2.5230371e-01 -1.0035622e-01
    78
            0  2.9785097e-02  1.9783996e-01 -2.6200830e-01 -3.4383251e-02
            1 -6.7719234e-03 -8.2837401e-02  7.5470743e-02 -1.4138582e-02
            2 -2.7882683e-02 -1.9269535e-01  2.4182700e-01  2.1248968e-02
    79
            0 -6.7975717e-03  3.2665691e-02 -1.1074006e-02  1.4794114e-02
            1  8.5182280e-02  1.5483540e-01 -3.2383708e-01 -8.3819393e-02
            2  2.2447305e-03 -8.5768080e-02  9.4587230e-02  1.1063881e-02
    80
            0 -3.0866747e-03  1.8325361e-01 -1.9932027e-01 -1.9153344e-02
            1  2.1492047e-02 -3.4581385e-03 -3.2216670e-02 -1.4182761e-02
            2 -6.3127557e-02 -3.2778036e-01  4.3238995e-01  4.1482036e-02
    81
            0 -1.4171089e-01 -2.9504003e-01  6.5272293e-01  2.1597201e-01
            1 -3.2708133e-02 -6.5079629e-02  1.6946878e-01  7.1681016e-02
            2 -7.3603625e-02  1.3266744e-01  3.3430806e-02  9.2494627e-02
    82
            0 -1.3220032e-03  2.4452530e-02 -7.0396460e-03  1.6090881e-02
            1 -4.8678911e-03 -1.6013041e-01  2.1180833e-01  4.6810030e-02
            2 -8.9136763e-03  6.2458136e-02 -9.5447583e-02 -4.1903124e-02
    83
            0 -2.7822111e-02 -1.7559639e-01  2.2307886e-01  1.9660358e-02
            1 -6.5495437e-02 -3.3835718e-01  4.4937079e-01  4.5518173e-02
            2 -3.8765481e-02 -2.7073577e-01  3.6143071e-01  5.1929461e-02
    84
            0  3.4801111e-03  3.9118191e-03 -6.3347257e-03  1.0572045e-03
            1  8.2493697e-03 -4.4491545e-02  3.3093530e-02 -3.1486450e-03
            2  7.1819696e-02  3.9259527e-01 -5.5976501e-01 -9.5350041e-02
    85
            0 -1.7864817e-02  7.6001638e-04  2.6881809e-02  9.7770077e-03
            1 -9.5640490e-03 -1.6160025e-01  2.2428675e-01  5.3122454e-02
            2 -2.1180865e-02 -2.8540902e-01  3.4083733e-01  3.4247444e-02
    86
            0 -1.4477560e-02 -1.1753693e-02  4.6901287e-02  2.0670033e-02
            1  6.1941125e-03 -1.5236040e-01  1.3558216e-01 -1.0584127e-02
            2 -2.6097646e-02  3.7538339e-02  2.2446524e-02  3.3887217e-02
    87
            0  8.8873710e-02  2.4269598e-01 -4.5675931e-01 -1.2518962e-01
            1  6.8668242e-02  1.7987109e-01 -3.4431043e-01 -9.5771095e-02
            2 -8.1086360e-03  8.5182795e-02 -7.8477966e-02 -1.4038063e-03
    88
            0 -1.9728453e-02 -1.1615174e-02  3.3439580e-02  2.0959526e-03
            1  1.5823913e-02 -9.1026611e-02  9.1245547e-02  1.6042850e-02
            2 -3.1199788e-02 -1.6842670e-01  2.1914271e-01  1.9516218e-02
    89
            0  7.6367021e-02  4.2343847e-02 -1.9266309e-01 -7.3952224e-02
            1 -6.2405639e-02 -1.7199688e-01  3.0956687e-01  7.5164351e-02
            2  1.5078549e-02  1.8705651e-01 -2.1851112e-01 -1.6376056e-02
    90
            0  6.6661308e-03  1.1539831e-01 -1.4585982e-01 -2.3795378e-02
            1  1.9979025e-02  2.9655491e-02 -5.5877142e-02 -6.2426258e-03
            2  1.9169922e-02 -2.1310744e-02 -2.6481905e-03 -4.7890124e-03
    91
            0 -1.7016944e-02 -1.1035662e-01  1.3986163e-01  1.2488063e-02
            1  1.2132296e-02  3.9369008e-01 -4.3649872e-01 -3.0676341e-02
            2  2.0826397e-02 -5.7757344e-02  2.1985227e-02 -1.4945720e-02
    92
            0  9.3192535e-03 -4.6353408e-02  1.9913185e-02 -1.7120970e-02
            1 -2.6183899e-02 -4.5646202e-01  5.2264205e-01  3.9996134e-02
            2 -1.9971650e-02 -2.4654954e-01  2.8129571e-01  1.4774529e-02
    93
            0 -1.6355676e-02 -9.0567197e-02  1.4262090e-01  3.5698027e-02
            1 -2.8909598e-03 -2.0833102e-01  2.2084854e-01  9.6265575e-03
            2  3.6372779e-02  8.8751583e-02 -1.7238752e-01 -4.7263154e-02
    94
            0  1.2370766e-03 -1.2827641e-01  1.4469516e-01  1.7655823e-02
            1 -1.1980576e-02 -1.8506192e-01  2.0516611e-01  8.1236144e-03
            2 -7.5235679e-03 -1.5439579e-01  1.5940863e-01 -2.5107299e-03
    95
            0  8.0677566e-03  1.5505906e-01 -1.6941247e-01 -6.2856489e-03
            1  9.3918307e-04 -6.5080209e-02  6.6266688e-02  2.1256619e-03
            2 -1.9186304e-03 -2.0910969e-01  1.9617430e-01 -1.4854022e-02
    96
            0  1.4713985e-03 -3.3735652e-02  1.3266954e-02 -1.8997299e-02
            1 -1.3117425e-02  7.0767031e-02 -5.7514845e-02  1.3476033e-04
            2 -2.1144050e-02  2.4709788e-01 -2.3574335e-01 -9.7895166e-03
    97
            0 -6.5612957e-03 -5.0427563e-02  7.0018964e-02  1.3030106e-02
            1 -2.2218164e-02 -1.2204765e-01  1.7166852e-01  2.7402701e-02
            2 -5.6533558e-02  1.1555547e-01 -4.5244435e-02  1.3777473e-02
    98
            0  4.8096897e-04 -2.8226496e-02  2.1138134e-02 -6.6073930e-03
            1  4.6979022e-02  2.8596084e-01 -3.7712154e-01 -4.4181680e-02
            2 -6.2542535e-03 -7.1868516e-02  8.4436608e-02  6.3138385e-03
    99
            0 -3.7552089e-02 -1.6961813e-01  2.5140329e-01  4.4233071e-02
            1  8.6900127e-02  1.5728558e-01 -3.2067289e-01 -7.6487181e-02
            2  8.0277638e-03  1.2092316e-01 -1.5069391e-01 -2.1742986e-02
   100
            0 -1.2743481e-02 -6.7859018e-02  1.0386805e-01  2.3265546e-02
            1  2.9877808e-02  2.0840418e-01 -2.7306577e-01 -3.4783778e-02
            2 -2.6689323e-02 -2.8621386e-01  3.7491243e-01  6.2009248e-02
   101
            0  6.6149419e-02  2.1667198e-01 -3.9969874e-01 -1.1687733e-01
            1  2.9918670e-02  1.3135303e-01 -2.3623623e-01 -7.4964536e-02
            2 -2.3460610e-02  2.6714719e-01 -2.0406594e-01  3.9620645e-02
   102
            0 -9.1646756e-02 -1.4142347e-01  3.3836755e-01  1.0529732e-01
            1 -6.3969938e-02 -1.0827967e-01  2.4023603e-01  6.7986425e-02
            2  2.1061642e-02  8.2756963e-02 -1.1181412e-01 -7.9955168e-03
   103
            0 -1.2436571e-01 -3.9532147e-01  7.2819800e-01  2.0851082e-01
            1 -8.1933701e-02 -2.5459519e-01  5.0330782e-01  1.6677893e-01
            2 -5.1004772e-02  1.6190162e-01 -6.7456135e-02  4.3440711e-02
   104
            0  4.5368235e-02  2.0256917e-01 -3.0282887e-01 -5.4891466e-02
            1 -1.5682290e-03  2.3339379e-01 -2.3378867e-01 -1.9631095e-03
            2  2.2809141e-02  3.6047535e-02 -9.3176618e-02 -3.4319942e-02
   105
            0 -2.4530556e-02 -1.9231720e-01  2.4626205e-01  2.9414290e-02
            1  2.0609498e-02  2.0928798e-01 -2.4856957e-01 -1.8672097e-02
            2  1.2228812e-02  3.3967313e-01 -3.9170806e-01 -3.9806119e-02
   106
            0 -3.4105407e-03  6.0950197e-02 -5.4143173e-02  3.3964838e-03
            1 -7.7886415e-04 -1.1871786e-01  1.1458346e-01 -4.9132608e-03
            2  1.4840010e-02 -9.0810637e-02  6.1435999e-02 -1.4534628e-02
   107
            0  2.6610820e-03  4.9614844e-02 -6.9276125e-02 -1.7000199e-02
            1 -8.0133401e-04 -2.9106680e-01  3.3773886e-01  4.5870733e-02
            2  5.0113240e-03 -1.0998636e-01  9.7920041e-02 -7.0549910e-03
   108
            0 -9.1453299e-02 -1.7512347e-01  3.7839146e-01  1.1181469e-01
            1  5.1815358e-02  2.9426994e-01 -4.3989423e-01 -9.3808934e-02
            2  3.6561285e-02 -1.7269189e-03 -8.5182315e-02 -5.0347949e-02
   109
            0 -2.7300815e-02 -2.3391952e-01  3.0466328e-01  4.3442943e-02
            1  3.7613472e-02  2.6972685e-01 -3.5691458e-01 -4.9574252e-02
            2  4.1585140e-02  4.1744445e-01 -5.1119068e-01 -5.2161089e-02
   110
            0  1.6155160e-02 -3.0303434e-02  2.4362960e-02  1.0214686e-02
            1 -2.6288301e-02 -3.2393644e-01  3.6951317e-01  1.9288427e-02
            2 -2.4219248e-02 -4.2450536e-01  4.9417627e-01  4.5451666e-02
   111
            0 -1.1167882e-02 -5.0716630e-02  6.7973320e-02  6.0888080e-03
            1 -1.0113642e-02 -4.6841066e-02  5.9847695e-02  2.8929873e-03
            2 -8.8382833e-03 -2.2397154e-01  2.5229452e-01  1.9484703e-02
   112
            0  2.6453869e-02 -1.8010440e-02 -7.6828766e-03  7.6055225e-04
            1  7.0425614e-02  1.0926504e-01 -2.4393686e-01 -6.4246198e-02
            2  1.8594023e-02 -1.7190645e-01  1.6601148e-01  1.2699056e-02
   113
            0 -6.0587819e-02 -2.7133099e-01  4.6756993e-01  1.3565112e-01
            1 -5.4448422e-02 -1.8997121e-01  3.2641388e-01  8.1994244e-02
            2 -1.1207860e-02 -1.8381045e-01  2.6106962e-01  6.6051312e-02
   114
            0 -3.2383104e-02 -1.1153392e-01  1.4959227e-01  5.6752471e-03
            1  1.6306155e-02  7.0510847e-02 -6.6921034e-02  1.9895969e-02
            2 -1.5085908e-02 -1.1005413e-01  1.6358093e-01  3.8440893e-02
   115
            0  6.3995617e-03  1.0861191e-01 -1.1586092e-01 -8.4944001e-04
            1 -1.5712477e-03  8.2730194e-02 -9.7389668e-02 -1.6230722e-02
            2  1.2207907e-02  1.9888972e-01 -2.0410922e-01  6.9884141e-03
   116
            0  2.5816309e-03  3.8235158e-02 -5.9858843e-02 -1.9042054e-02
            1 -1.8432414e-02 -1.3461739e-01  1.8488137e-01  3.1831571e-02
            2  1.5499833e-02  3.6308035e-01 -4.2207479e-01 -4.3494600e-02
   117
            0  6.9885485e-03  4.6933316e-02 -6.0682182e-02 -6.7603184e-03
            1  4.1717889e-02  3.0355637e-01 -4.1354617e-01 -6.8271907e-02
            2  3.1425700e-02  4.3701916e-01 -5.1786774e-01 -4.9422885e-02
   118
            0  2.5885746e-02  1.1259796e-02 -6.1873065e-02 -2.4727523e-02
            1  7.9316216e-03  1.2262268e-01 -1.5949332e-01 -2.8939022e-02
            2  1.8928440e-02  3.9627655e-01 -4.4996177e-01 -3.4756783e-02
   119
            0  6.1237139e-02  2.7466482e-01 -4.5937989e-01 -1.2347793e-01
            1  2.8925280e-02  2.7404441e-01 -3.6692380e-01 -6.3954113e-02
            2 -8.2213671e-02 -3.1196728e-01  4.8824766e-01  9.4066714e-02
   120
            0 -2.0919529e-02 -2.2109673e-02  5.0352508e-02  7.3233060e-03
            1 -5.7053055e-02 -2.1316633e-01  3.5271938e-01  8.2499989e-02
            2  6.6214994e-02  2.2633324e-01 -4.3447623e-01 -1.4192800e-01
   121
            0  2.3978943e-02  4.1034395e-01 -5.0642502e-01 -7.2102134e-02
            1  1.4758905e-02  2.1110107e-01 -2.6279737e-01 -3.6937395e-02
            2 -7.5438202e-03 -5.5090637e-02  5.8163240e-02 -4.4712169e-03
   122
            0 -8.2275828e-02 -1.6278476e-01  3.4366244e-01  9.8601856e-02
            1  8.6560607e-03 -2.3628033e-01  2.3148410e-01  3.8598362e-03
            2  9.1137465e-03  1.8900977e-01 -2.2215608e-01 -2.4032556e-02
   123
            0 -3.1711973e-02 -3.1338229e-01  4.0721054e-01  6.2116276e-02
            1 -2.1658607e-02  1.1854007e-01 -7.2826469e-02  2.4054996e-02
            2 -9.9798785e-02 -3.8700408e-01  6.0801594e-01  1.2121308e-01
   124
            0 -7.1002502e-03  8.2382189e-02 -8.3979897e-02 -8.6979582e-03
            1 -3.3953424e-02 -2.2058516e-01  3.0123800e-01  4.6699409e-02
            2 -2.3844449e-03  2.1800404e-01 -2.2577222e-01 -1.0152620e-02
   125
            0 -6.0857993e-02 -1.9736079e-01  3.0654486e-01  4.8326073e-02
            1 -5.8618706e-03  1.6112843e-01 -1.9280542e-01 -3.7538867e-02
            2  7.6942081e-02  6.3045296e-03 -1.0933838e-01 -2.6091773e-02
   126
            0  1.1410224e-01  1.0432707e-01 -3.8634014e-01 -1.6791083e-01
            1  6.2038857e-02  1.2362890e-01 -2.8893449e-01 -1.0326673e-01
            2  4.6007082e-02  3.0191495e-01 -4.5134835e-01 -1.0342632e-01
   127
            0  4.3140994e-02  2.7259152e-01 -3.8867014e-01 -7.2937631e-02
            1 -5.9953636e-02 -2.1762100e-01  3.4017895e-01  6.2604314e-02
            2 -2.6544303e-03 -7.9174159e-02  1.0621969e-01  2.4391106e-02

broadcasted
Done H128_inpFiles// runs on dizzy02 as process ID 318441 started at Thu Sep  4 17:19:52 2025
Process     0 on dizzy02 reporting (~)
