# Supplementary material for: Bias and Its Control in Stochastic Approaches to Electronic-Structure Theory
Source: J Chem Theory Comput. 2026 Mar 17;22(7):3316–26. doi: 10.1021/acs.jctc.5c01970 (PMC13085235; doi:10.1021/acs.jctc.5c01970)
Supplement: Supplementary file 2 [file ct5c01970_si_002.txt]

MMMMMMMMMMMMMMMMMMMMMMMMMMMMMMMMXdkMMMMMMMMMMMMMMMMMMMMMMMMMMMMMMMMMMMMMMMMMMMMM
MMMMMMMMMMMMMMMMMMMMMMMMMMMMMMMM0'cNMMMMMMMMMMMMMMMMMMMMMMMMMMMMMMMMMMMMMMMMMMMM
MMMMMMMMMMMMMMMMMMMMMMMMMMMMMMMMd.'0MMMMMMMMMMMMMMMMMMMMMMMMMMMMMMMMMMMMMMMMMMMM
MMMMMMMMMMMMMMMMMMMMMMMMMMMMMMMNc .dWWMMMMMMMMMMMMMMMMMMMMMMMMMMMMMMMMMMMMMMMMMM
MMMMMMMMMMMMMMMMMMMMMMMMMMMMMMMK,  lko0MMMMMMMMMMMMMMMMMMMMMMMMMMMMMMMMMMMMMMMMM
MMMMMMMMMMMMMMMMMMMMMMMMMMMMMMM0'  ...OMMMMMMMMMMMMMMMMMMMMMMMMMMMMMMMMMMMMMMMMM
MMMMMMMMMMMMMMMMMMMMMMMMMMMMMMMNo. .'dNMMMMMMMMMMMMMMMMMMMMMMMMMMMMMMMMMMMMMMMMM
MMMMMMMMMMMMMMMMMMMMMMMMMMMMMMMMWKxxKWMMMMMMMMMMMMMMMMMMMMMMMMMMMMMMMMMMMMMMMMMM
MMMMMMMMMMMMMMMMMMMMMMMMMMMMMMMMMk,.lXMMMMMMMMMMMMMMMMMMMMMMMMMMMMMMMMMMMMMMMMMM
MMMMMMMMMMMMMMMMMMMMMMMMMMMMMMMMMd. ,KMMMMMMMMMMMMMMMMMMMMMMMMMMMMMMMMMMMMMMMMMM
MMMMMMMMMMMMMMMMMMMMMMMMMMMMMMMMMd  '0MMMMMMMMMMMMMMMMMMMMMMMMMMMMMMMMMMMMMMMMMM
MMMMMMMMMMMMMMMMMMMMMMMMMMMMMMMMMo  .OMMMMMMMMMMMMMMMMMMMMMMMMMMMMMMMMMMMMMMMMMM
MMMMMMMMMMMMMMMMMMMMMMMMMMMMMMMMWo  .kMMMMMMMMMMMMMMMMMMMMMMMMMMMMMMMMMMMMMMMMMM
MMMMMMMMMMMMMMMMMMMMMMMMMMMMMMMMWl  .xMMMMMMMMMMMMMMMMMMMMMMMMMMMMMMMMMMMMMMMMMM
MMMMMMMMMMMMMMMMMMMMMMMMMMMMMMMMWc  .xMMMMMMMWWMMMMMMMMMMMMMMMMMMMMMMMMMMMMMMMMM
MMMMMMMMMMMMMMMMMMMMMMMMMMMMMMMMNc   dMMMMWWNxlKMMMMMMMMMMMMMMMMMMMMMMMMMMMMMMMM
MMMMMMMMMMMMMMMMMMMMMMMMMMMMMMMMN:   oWMMMMKc. :XWWWKKWWMMMMMMMMMMMMMMMMMMMMMMMM
MMMMMMMMMMMMMMMMMMMMMMMMMMMMMMMMX;   lWMMWk'    l0d;.:XMMMMMMMMMMMMMMMMMMMMMMMMM
MMMMMMMMMMMMMMMMMMMMMMMMMMMMMMMMX;   cNX0o.      .   lNMMMMMMMMMMMMMMMMMMMMMMMMM
MMMMMMMMMMMMMMMMMMMMMMMMMMMMMMMMK;   :k:.    ..    ,xNWMMMMMMMMMMMMMMMMMMMMMMMMM
MMMMMMMMMMMMMMMMMMMMMMMMMMMMMMMMK,   ..    .dKx.  .kWWWMMMMMMMMMMMMMMMMMMMMMMMMM
MMMMMMMMMMMMMMMMMMMMMMMMMMMMMMMM0'       .:0WMWO'  ;KMMMMMMMMMMMMMMMMMMMMMMMMMMM
MMMMMMMMMMMMMMMMMMMMMMMMMMMMMMMM0'     ,lkNWMMMW0;  lNMMMMMMMMMMMMMMMMMMMMMMMMMM
MMMMMMMMMMMMMMMMMMMMMMMMMMMMMMMMO.   .dXMMMMMMMMMXc.dWMMMMMMMMMMMMMMMMMMMMMMMMMM
MMMMMMMMMMMMMMMMMMMMMMMMMMMMMMWK:  .:0WMMMMMMMMMMMXKNMMMMMMMMMMMMMMMMMMMMMMMMMMM
MMMMMMMMMMMMMMMMMMMMMMMMMMMMMWk,  ,kWMMM                                   MMMMM
MMMMMMMMMMMMMMMMMMMMMMMMMMMMXo. .dXMMMMM Inbar suite: DFT 2.2.0            MMMMM
MMMMMMMMMMMMMMMMMMMMMMMMMMMK: .cKMMMMMMM Code compilation spacetime:       MMMMM
MMMMMMMMMMMMMMMMMMMMMMMMMMMO',kWMMMMMMMM  Jerusalem, Sep 13 2025, 13:25:12 MMMMM
MMMMMMMMMMMMMMMMMMMMMMMMMMMO',kWMMMMMMMM                                   MMMMM
MMMMMMMMMMMMMMMMMMMMMMMMMMW0d0MMMMMMMMMMMMMMMMMMMMMMMMMMMMMMMMMMMMMMMMMMMMMMMMMM
MMMMMMMMMMMMMMMMMMMMMMMMMMMMMMMMMMMMMMMMMMMMMMMMMMMMMMMMMMMMMMMMMMMMMMMMMMMMMMMM
mpi: Process     0 on ray16
Job H128_inpFiles// runs on ray16 as process ID 18165 started at Sat Sep 13 13:27:47 2025
print options (1=input; 2=anything;4=master; 8=any cpu) 0=none 5=Minimal 6=Detailed 10=Full = 5
IO grid flags:  density = 0 vks = 0 vnuc = 0
IO store flags: density = 0 states = 0 numUnOccEigens = 100
Max threads = 4 faster_blas_threads = 2
Opened H128_inpFiles//seed.inp for read
Initial MasterSeed: 0
Final MasterSeed: -500441348 Control: 10000
peeking grid type: kspace
grid type: kspace
num_cartesian_dimensions = 3
Showing grid params:
Grid is kspace
Cartesian Grid Params: -None-
Hamiltonian dimension = 2007
  DIM      MASS     N          Rini                  Rfin                 RDelta
                               Kini                  Kfin                 KDelta
   0      1.0000    32 -4.48718094840830e+00  4.48718094840830e+00  2.80448809275519e-01
                       -1.12020181569159e+01  1.12020181569159e+01  7.00126134807241e-01
   1      1.0000    32 -4.48718094840830e+00  4.48718094840830e+00  2.80448809275519e-01
                       -1.12020181569159e+01  1.12020181569159e+01  7.00126134807241e-01
   2      1.0000    32 -4.48718094840830e+00  4.48718094840830e+00  2.80448809275519e-01
                       -1.12020181569159e+01  1.12020181569159e+01  7.00126134807241e-01
k-point:  1.75031533701810e-01 1.75031533701810e-01 1.75031533701810e-01
FFT-Threads                   =   1
eCutoff                       =  1.50000000000000e+01 (Eh)  4.08163265306122e+02 (eV)
sqrt(2*eCoutOff)              =  5.47722557505166e+00 (ao^-1)
Opened H128_inpFiles//interaction.inp for read
X-screen=None 0
ScrnKind = 0
Functional = PW92, RealExchFactor = 0
Opened H128_inpFiles//exht.par for read
Opened H128_inpFiles//molecule.inp for read
nthreads_for_pseudopotential_calculations = 1
Read NNdata from file = 0
Coordinate Input type (0=verbatim; 1=from file; 2=scaled) = 2
Opening nuclear position file (will override input) H128_inpFiles//coords.inp
Opened H128_inpFiles//coords.inp for read
Read gBasis = 0
Num of atoms = 128
H Instances = 128
H0        -3.281336         2.241495         2.944791
H1        -0.227953         0.936149        -2.117325
H2        -3.865643        -0.384553         2.697256
H3        -1.784527         0.206234        -0.162214
H4         4.266378         2.247614         0.173594
H5         3.968761         0.089001        -2.788335
H6        -1.999945         1.201455         3.208403
H7         2.205871         2.240596        -3.238262
H8         0.059261        -3.424934         2.876876
H9         3.278899        -2.539048        -2.062574
H10         4.398695         3.752457         0.408191
H11         0.587388        -3.833980         1.507368
H12        -2.854704         0.637797        -0.609354
H13         4.486230         2.795215        -0.961914
H14        -2.142896         2.051766        -2.082054
H15        -1.590126         3.483955         1.357771
H16         1.445114         4.479464         3.170039
H17         3.206715         1.839684         2.214963
H18         4.180664         2.163593         1.412857
H19         1.376212        -3.647833        -2.509715
H20        -2.455338        -3.159501         4.309725
H21         3.169442        -3.315515        -0.129755
H22        -0.206918        -3.956324        -2.397792
H23         4.262452         0.078796         0.817294
H24        -1.136202         0.974213        -2.028673
H25         3.103118        -2.654411         1.865342
H26         1.792421         3.185498        -4.304947
H27         0.118255         3.306588        -3.575346
H28         0.380861        -0.233959         3.367994
H29         2.402352         0.408818        -2.111397
H30         1.104195        -3.097165        -1.393066
H31         4.080476         4.210007         1.948390
H32         0.104740         2.464347         1.221030
H33        -3.206097        -3.945003         3.902942
H34         4.347119         0.297114         3.543858
H35        -3.990774         0.796442        -2.737112
H36         1.702606         3.651077        -1.585384
H37         0.619800        -1.777740        -1.604919
H38         2.715319         1.610661         3.605192
H39         0.349539        -1.846797         4.223324
H40        -3.904417         3.396378        -2.900581
H41         1.021688        -0.093082         4.142204
H42         1.900756        -2.817894        -2.781535
H43         0.007490         3.560005        -0.109616
H44        -1.626244        -4.414378        -0.773075
H45         1.435115        -1.121668         4.131733
H46        -4.150084         4.361471         4.042568
H47         1.454240        -0.756310         0.181442
H48         0.317191         1.237733         2.158974
H49         2.742708         4.472247        -0.470172
H50        -2.517236        -4.233865         0.026381
H51        -3.046957        -0.294112        -2.525029
H52        -3.901435        -3.934759        -0.029252
H53        -1.989346        -4.475988         3.567163
H54        -3.558023        -2.033969        -1.341075
H55        -0.211186        -3.932093         4.365056
H56         1.384717        -4.449576        -3.925141
H57        -2.706394        -0.829313         0.358931
H58        -2.900074         0.945661        -2.606790
H59         2.944996         0.138764        -3.789675
H60         4.314616        -0.618771         0.286152
H61         0.014601         2.280946        -2.758021
H62        -3.286820        -1.942822         2.796881
H63        -3.477930         1.596251        -4.007905
H64        -0.410626         4.096557         2.608919
H65        -0.499808        -1.200379        -2.032781
H66        -1.809308        -3.336054         1.962283
H67         1.252591        -2.680386         3.266871
H68        -3.739124         0.583535         1.841841
H69        -2.778558         3.341324         2.176873
H70        -4.472719        -4.060269        -3.325334
H71         2.030664         2.423001         1.242812
H72        -0.402315        -3.842809        -1.368893
H73        -1.814539        -3.797872        -2.945750
H74        -1.021091         0.964331         3.905418
H75        -1.526245         3.655936        -1.986817
H76         2.672436        -0.708639         3.725407
H77         4.095078         2.175140        -1.776909
H78        -1.870864        -2.431841        -2.653473
H79         4.253231         2.488096         3.367186
H80        -3.215921        -2.281892        -0.265945
H81         1.079114         1.395577         2.554816
H82        -4.485121        -2.217004        -3.401362
H83         0.333973        -2.134002         0.397938
H84         3.081544        -3.134256        -3.155907
H85         2.897832         1.397754        -4.144445
H86         3.832402        -3.356439         2.681365
H87        -2.224220        -1.324631         4.264676
H88        -1.908882        -1.951318         0.777937
H89         2.376071        -1.977984         1.726998
H90        -2.941707        -1.484707        -3.134468
H91         0.787162         3.560815        -0.859791
H92        -0.248162        -1.053136        -0.533218
H93        -0.743322        -1.991630        -3.133234
H94        -1.228407        -0.188831        -3.347991
H95         4.169695        -0.672041        -1.270523
H96        -1.525158         2.038682         1.218214
H97         1.743700        -0.562845         1.337385
H98        -1.802280         3.218119         3.898093
H99         1.830533         3.525950         3.375295
H100        -3.838649         4.459220        -1.547317
H101        -0.291358         0.763005         2.780003
H102        -1.441117        -0.749620         4.183392
H103         1.816068         4.005302         1.649320
H104        -0.652013         3.750221        -4.271172
H105        -2.391662        -0.120586         2.563898
H106        -1.575586        -2.491736        -0.627814
H107         1.959410        -1.161545        -2.673972
H108         3.687417        -0.243724        -4.316194
H109        -0.766062         1.340486         0.591839
H110         2.600220        -1.901987        -1.060462
H111         0.256996         1.461205        -4.345700
H112         0.040431        -3.158153         0.092965
H113        -3.856785        -3.670850        -2.482133
H114        -3.366033         0.209493         4.136762
H115         4.220506        -2.042356         3.937422
H116        -0.323737        -1.720383         3.092337
H117         2.580752         0.652265         2.823321
H118        -2.818975         1.926315         1.474783
H119         3.839965        -4.004396        -2.511316
H120         0.063651        -3.428475        -3.212299
H121         3.179772         1.578076        -0.688095
H122        -3.935303         3.911928         1.773165
H123         1.928644         3.598587        -3.324391
H124        -1.149046        -2.487800         2.388068
H125        -3.347602         3.455730        -3.826618
H126         1.160536         3.501870         1.344236
H127         4.088919         3.507396         3.543913
Partitions: [37]:
   0 [   6]:    14    18    64    78    85    88
   1 [   1]:    58
   2 [   2]:     6    89
   3 [   5]:    17    42    59    73   105
   4 [   4]:     7    19    24    71
   5 [   5]:    38    62    65    75   118
   6 [   3]:     0    35   117
   7 [   2]:     5    84
   8 [   2]:   119   124
   9 [   3]:    66    86   120
  10 [   6]:    11    31    48    63    93   113
  11 [   7]:     8    22    29    32    34    70    94
  12 [   2]:    61   101
  13 [   1]:    81
  14 [   6]:     1     9    20    25    74    79
  15 [   5]:    21    67    72    96   121
  16 [   2]:    77   111
  17 [   1]:   104
  18 [   5]:     4    55    82   112   125
  19 [   3]:    43    52    68
  20 [   2]:    23    45
  21 [   3]:    41   109   122
  22 [   1]:    10
  23 [   3]:    27    80   126
  24 [   4]:    28    83    90   100
  25 [   4]:    37    39    60    91
  26 [   4]:    13    30    69   116
  27 [   4]:    26    40    54   115
  28 [   2]:     3    46
  29 [   4]:    53    56    92   114
  30 [   1]:   108
  31 [   5]:    15    49    76   102   127
  32 [   4]:    87    95    98   106
  33 [   7]:    16    33    50    51    57    97   107
  34 [   5]:     2    12    36    44    99
  35 [   2]:    47   123
  36 [   2]:   103   110
Partition size   number of partitions   number of atoms
==============   ====================   ===============
      1                   5                     5
      2                   9                    18
      3                   5                    15
      4                   7                    28
      5                   6                    30
      6                   3                    18
      7                   2                    14
total:                   37                   128
 num threads ideal speedup
       1    1.0e+00
       2    1.8e+00
       3    2.2e+00
       4    2.7e+00
do Forces? = 1
Opened H128_inpFiles//populations.inp for read
Population Data:
Charge = 0 Magnetization = 0 OpenShell = 0 standardPops = 1
ThermalCalculations = 1 beta = 21.0514 miu = 0.351467 eGapestimate = 1 totOrbs = 100 nelecs_to_impose = -1
Closed shell calculation, nOrbs=  64
gor_r:   0.00000000000000e+00  7.61974123314617e-02  1.52394824662923e-01  2.28592236994385e-01  3.04789649325847e-01  3.80987061657309e-01  4.57184473988770e-01  5.33381886320232e-01  6.09579298651694e-01  6.85776710983156e-01  7.61974123314617e-01  8.38171535646079e-01  9.14368947977541e-01  9.90566360309003e-01  1.06676377264046e+00  1.14296118497193e+00  1.21915859730339e+00  1.29535600963485e+00  1.37155342196631e+00  1.44775083429777e+00  1.52394824662923e+00  1.60014565896070e+00  1.67634307129216e+00  1.75254048362362e+00  1.82873789595508e+00  1.90493530828654e+00  1.98113272061801e+00  2.05733013294947e+00  2.13352754528093e+00  2.20972495761239e+00  2.28592236994385e+00  2.36211978227531e+00  2.43831719460678e+00  2.51451460693824e+00  2.59071201926970e+00  2.66690943160116e+00  2.74310684393262e+00  2.81930425626408e+00  2.89550166859555e+00  2.97169908092701e+00  3.04789649325847e+00  3.12409390558993e+00  3.20029131792139e+00  3.27648873025285e+00  3.35268614258432e+00  3.42888355491578e+00  3.50508096724724e+00  3.58127837957870e+00  3.65747579191016e+00  3.73367320424163e+00  3.80987061657309e+00  3.88606802890455e+00  3.96226544123601e+00  4.03846285356747e+00
Opened H128_inpFiles//dft.inp for read
Initial state option = -2
Optimize Structure? = 0
gTolerance = 0.0001
StopAt = 1e-09 AddStatesCrazy=18 CrazyChebyOrder=10
SCF initialization: random states
atom_list Position:
position     H0  -3.2813363249615901e+00  2.2414945119831491e+00  2.9447912025467828e+00
position     H1  -2.2795345884732790e-01  9.3614907408319648e-01 -2.1173245228298430e+00
position     H2  -3.8656427588279034e+00 -3.8455329189458975e-01  2.6972557757842202e+00
position     H3  -1.7845272734303845e+00  2.0623379792827143e-01 -1.6221356564457742e-01
position     H4   4.2663780816331194e+00  2.2476138601297313e+00  1.7359377447869218e-01
position     H5   3.9687608693308958e+00  8.9001259752061621e-02 -2.7883349592898701e+00
position     H6  -1.9999450743493818e+00  1.2014554425302162e+00  3.2084034806985411e+00
position     H7   2.2058709619209735e+00  2.2405964475881346e+00 -3.2382623493962965e+00
position     H8   5.9260852631343987e-02 -3.4249341024927444e+00  2.8768764624819578e+00
position     H9   3.2788985292959385e+00 -2.5390482755467625e+00 -2.0625743639750769e+00
position    H10   4.3986953554908315e+00  3.7524569399182059e+00  4.0819050472013907e-01
position    H11   5.8738787076720422e-01 -3.8339798639016500e+00  1.5073684652262380e+00
position    H12  -2.8547035962871119e+00  6.3779677179800354e-01 -6.0935432663842326e-01
position    H13   4.4862303839961912e+00  2.7952154230689215e+00 -9.6191374914000471e-01
position    H14  -2.1428963388494888e+00  2.0517655527629324e+00 -2.0820544728827830e+00
position    H15  -1.5901259921758275e+00  3.4839552499178246e+00  1.3577706985617304e+00
position    H16   1.4451136757224972e+00  4.4794637151259913e+00  3.1700388912822204e+00
position    H17   3.2067149545076554e+00  1.8396835221609809e+00  2.2149626187277813e+00
position    H18   4.1806639511566237e+00  2.1635930122559279e+00  1.4128574857312455e+00
position    H19   1.3762115763617850e+00 -3.6478329314889284e+00 -2.5097153044561606e+00
position    H20  -2.4553376713637314e+00 -3.1595007468248841e+00  4.3097247880564566e+00
position    H21   3.1694416474979876e+00 -3.3155152719892356e+00 -1.2975473456169517e-01
position    H22  -2.0691755456119018e-01 -3.9563241088706680e+00 -2.3977919090344884e+00
position    H23   4.2624519777904997e+00  7.8795794890239079e-02  8.1729424050689869e-01
position    H24  -1.1362022289731299e+00  9.7421293263235398e-01 -2.0286731734481385e+00
position    H25   3.1031178823102303e+00 -2.6544106464472947e+00  1.8653422997474072e+00
position    H26   1.7924208529239674e+00  3.1854981270856770e+00 -4.3049474659879250e+00
position    H27   1.1825534620159017e-01  3.3065882049796147e+00 -3.5753457540376750e+00
position    H28   3.8086132915385829e-01 -2.3395946080315358e-01  3.3679943788223929e+00
position    H29   2.4023517823142613e+00  4.0881844082205909e-01 -2.1113973157714718e+00
position    H30   1.1041953467553716e+00 -3.0971654572949285e+00 -1.3930657869784822e+00
position    H31   4.0804755210948471e+00  4.2100073325070264e+00  1.9483904165352159e+00
position    H32   1.0473950846688920e-01  2.4643470332719462e+00  1.2210298719814574e+00
position    H33  -3.2060972491782973e+00 -3.9450025923633576e+00  3.9029424504615471e+00
position    H34   4.3471187104900171e+00  2.9711410957428785e-01  3.5438579489120285e+00
position    H35  -3.9907739021403588e+00  7.9644195166516929e-01 -2.7371121733786481e+00
position    H36   1.7026063364968160e+00  3.6510771633146279e+00 -1.5853840290931687e+00
position    H37   6.1979958645012811e-01 -1.7777397840405840e+00 -1.6049186123775885e+00
position    H38   2.7153191021792753e+00  1.6106614860425996e+00  3.6051920586287749e+00
position    H39   3.4953919074882683e-01 -1.8467970501184932e+00  4.2233244778693306e+00
position    H40  -3.9044170278648136e+00  3.3963780419115492e+00 -2.9005810727653523e+00
position    H41   1.0216878455282274e+00 -9.3082261081019579e-02  4.1422036052988647e+00
position    H42   1.9007557599975784e+00 -2.8178943535311287e+00 -2.7815352647678906e+00
position    H43   7.4896434646076204e-03  3.5600052490421130e+00 -1.0961581774714391e-01
position    H44  -1.6262435808604230e+00 -4.4143776939310424e+00 -7.7307549533804654e-01
position    H45   1.4351154288768733e+00 -1.1216678011631405e+00  4.1317334865047055e+00
position    H46  -4.1500843514549350e+00  4.3614709587535021e+00  4.0425683549044082e+00
position    H47   1.4542399735662273e+00 -7.5630986167327063e-01  1.8144239241917282e-01
position    H48   3.1719065457365719e-01  1.2377329543438125e+00  2.1589739081876367e+00
position    H49   2.7427076880213139e+00  4.4722465332885708e+00 -4.7017220439136004e-01
position    H50  -2.5172355504948358e+00 -4.2338654043788564e+00  2.6381303462738731e-02
position    H51  -3.0469567742780463e+00 -2.9411200603256521e-01 -2.5250288863660315e+00
position    H52  -3.9014349371501202e+00 -3.9347590762070932e+00 -2.9251842859054536e-02
position    H53  -1.9893461734620037e+00 -4.4759883934814484e+00  3.5671632000910147e+00
position    H54  -3.5580230817299636e+00 -2.0339688546598307e+00 -1.3410748854325114e+00
position    H55  -2.1118612005379200e-01 -3.9320926138003114e+00  4.3650563060748988e+00
position    H56   1.3847172970803494e+00 -4.4495762182137844e+00 -3.9251408935877992e+00
position    H57  -2.7063937402984157e+00 -8.2931324442082888e-01  3.5893086047384598e-01
position    H58  -2.9000742008054203e+00  9.4566126948848872e-01 -2.6067900796578365e+00
position    H59   2.9449959974852682e+00  1.3876391698267104e-01 -3.7896745161404941e+00
position    H60   4.3146161742646978e+00 -6.1877112457675276e-01  2.8615219574818374e-01
position    H61   1.4600748344406497e-02  2.2809455376506982e+00 -2.7580206417258513e+00
position    H62  -3.2868195703369265e+00 -1.9428219147218599e+00  2.7968810646369704e+00
position    H63  -3.4779298633403015e+00  1.5962511736576428e+00 -4.0079046128470974e+00
position    H64  -4.1062578756445917e-01  4.0965565904341341e+00  2.6089187085561423e+00
position    H65  -4.9980788070874160e-01 -1.2003794165387878e+00 -2.0327814568372635e+00
position    H66  -1.8093083584233018e+00 -3.3360541761135276e+00  1.9622830877259636e+00
position    H67   1.2525909079001820e+00 -2.6803864882395363e+00  3.2668710894818260e+00
position    H68  -3.7391244483970572e+00  5.8353517720490111e-01  1.8418413177354516e+00
position    H69  -2.7785583791830972e+00  3.3413235624448627e+00  2.1768730935035983e+00
position    H70  -4.4727188539552003e+00 -4.0602692965660703e+00 -3.3253341213405423e+00
position    H71   2.0306642253785663e+00  2.4230014300643603e+00  1.2428115457412212e+00
position    H72  -4.0231525921715039e-01 -3.8428092898538329e+00 -1.3688934329530253e+00
position    H73  -1.8145394242293371e+00 -3.7978723265023788e+00 -2.9457502926026957e+00
position    H74  -1.0210908709748512e+00  9.6433135249138802e-01  3.9054182974216407e+00
position    H75  -1.5262453175272404e+00  3.6559361520764209e+00 -1.9868171982794809e+00
position    H76   2.6724357420606699e+00 -7.0863921794442741e-01  3.7254070464941540e+00
position    H77   4.0950779745680146e+00  2.1751396057596102e+00 -1.7769089376161766e+00
position    H78  -1.8708640451352809e+00 -2.4318413560199623e+00 -2.6534730051163158e+00
position    H79   4.2532305517106641e+00  2.4880957076722541e+00  3.3671859683027274e+00
position    H80  -3.2159206754541718e+00 -2.2818915251382412e+00 -2.6594489429597884e-01
position    H81   1.0791138898697672e+00  1.3955772621553066e+00  2.5548162293994690e+00
position    H82  -4.4851208836348873e+00 -2.2170038373412129e+00 -3.4013624922526606e+00
position    H83   3.3397307029517925e-01 -2.1340018487735546e+00  3.9793765522750235e-01
position    H84   3.0815441445156155e+00 -3.1342561360399959e+00 -3.1559074123213988e+00
position    H85   2.8978319564855002e+00  1.3977537244025218e+00 -4.1444445932081182e+00
position    H86   3.8324019018493329e+00 -3.3564390801876707e+00  2.6813646039426704e+00
position    H87  -2.2242197627679672e+00 -1.3246308031544984e+00  4.2646758246685312e+00
position    H88  -1.9088822241823837e+00 -1.9513183918476709e+00  7.7793681743393339e-01
position    H89   2.3760705429866715e+00 -1.9779842723261578e+00  1.7269981136706500e+00
position    H90  -2.9417073425681801e+00 -1.4847069450261108e+00 -3.1344684694424743e+00
position    H91   7.8716183325852818e-01  3.5608152749469197e+00 -8.5979134408946467e-01
position    H92  -2.4816201671019869e-01 -1.0531356249998145e+00 -5.3321835312716204e-01
position    H93  -7.4332153693086478e-01 -1.9916298793338867e+00 -3.1332335075018531e+00
position    H94  -1.2284067974606410e+00 -1.8883089482520274e-01 -3.3479914235905786e+00
position    H95   4.1696946783537632e+00 -6.7204051371854423e-01 -1.2705229393806874e+00
position    H96  -1.5251579838398219e+00  2.0386820997844204e+00  1.2182141659363313e+00
position    H97   1.7436998498787208e+00 -5.6284523456988500e-01  1.3373847175641593e+00
position    H98  -1.8022799971601908e+00  3.2181193043752727e+00  3.8980934232414595e+00
position    H99   1.8305331730273682e+00  3.5259496994905501e+00  3.3752950222254534e+00
position   H100  -3.8386491346529446e+00  4.4592197085336283e+00 -1.5473170295173468e+00
position   H101  -2.9135840257176515e-01  7.6300464590467709e-01  2.7800027129867706e+00
position   H102  -1.4411173923698450e+00 -7.4961983385366993e-01  4.1833919776860178e+00
position   H103   1.8160680272912224e+00  4.0053022273842576e+00  1.6493201652982779e+00
position   H104  -6.5201323796598887e-01  3.7502207981643760e+00 -4.2711721857583989e+00
position   H105  -2.3916619711408678e+00 -1.2058598798619370e-01  2.5638979246645719e+00
position   H106  -1.5755857310306056e+00 -2.4917357986012214e+00 -6.2781396085484187e-01
position   H107   1.9594096765338409e+00 -1.1615446603026935e+00 -2.6739716143556915e+00
position   H108   3.6874170469434064e+00 -2.4372383577774712e-01 -4.3161944055478720e+00
position   H109  -7.6606221100292227e-01  1.3404859878048423e+00  5.9183852606269283e-01
position   H110   2.6002204877748905e+00 -1.9019870424498218e+00 -1.0604624735396133e+00
position   H111   2.5699584009971138e-01  1.4612047066034899e+00 -4.3457004920794642e+00
position   H112   4.0430846499442945e-02 -3.1581525284371255e+00  9.2965055914647571e-02
position   H113  -3.8567845251740316e+00 -3.6708499261637884e+00 -2.4821326929099139e+00
position   H114  -3.3660328525426060e+00  2.0949301693833802e-01  4.1367621804499679e+00
position   H115   4.2205058102847790e+00 -2.0423562932885959e+00  3.9374217693818787e+00
position   H116  -3.2373673362843247e-01 -1.7203827525420308e+00  3.0923370711072034e+00
position   H117   2.5807518660504121e+00  6.5226541753528966e-01  2.8233212399137533e+00
position   H118  -2.8189745974726490e+00  1.9263149221669507e+00  1.4747827366661355e+00
position   H119   3.8399653145687314e+00 -4.0043955476018231e+00 -2.5113160613876957e+00
position   H120   6.3651200214885795e-02 -3.4284751164663709e+00 -3.2122990717107114e+00
position   H121   3.1797724841955080e+00  1.5780760267133531e+00 -6.8809492920299709e-01
position   H122  -3.9353031917688974e+00  3.9119282995415916e+00  1.7731651030636812e+00
position   H123   1.9286440383100314e+00  3.5985866590418611e+00 -3.3243912748796629e+00
position   H124  -1.1490460664889968e+00 -2.4877999127041348e+00  2.3880680084320498e+00
position   H125  -3.3476018465406376e+00  3.4557304330342404e+00 -3.8266183743249296e+00
position   H126   1.1605364804872047e+00  3.5018695121617731e+00  1.3442363736415217e+00
position   H127   4.0889194084599438e+00  3.5073956549869760e+00  3.5439128720068371e+00
nucE =  0.00000000000000e+00
scf     iter        Energy          DE/Ne     diisR^2      mu          Ne       LastOcc     DM      diis.I   WT  
scf      1  1.0153768315914930e+03  8.56e+00  1.00e+00  3.78799e-01  1.280e+02  1.3e+00  5.137e+01     1  6.77e-03
scf      2 -6.8503781793885608e+01 -8.47e+00  1.00e+00  7.34510e-01  1.280e+02  1.3e-18  7.588e+01     1  1.05e-01
scf      3 -6.9859452145719843e+01 -1.06e-02  1.00e+00  6.82771e-01  1.280e+02  9.6e-06  7.598e+01     1  2.00e-01
scf      4 -5.8874936514679675e+01  8.58e-02  6.28e+00  6.82691e-01  1.280e+02  1.1e-05  5.353e+01     2  2.96e-01
scf      5 -3.6039098709707154e+01  1.78e-01  1.56e+00  7.18203e-01  1.280e+02  1.0e-05  6.574e+01     3  3.92e-01
scf      6  4.7526422252744965e+01  6.53e-01  5.21e-01  7.75930e-01  1.280e+02  1.1e-05  2.887e+01     4  4.87e-01
scf      7 -2.7680270465055088e+01 -5.88e-01  1.26e+00 -4.20432e-01  1.280e+02  1.3e-09  4.773e+01     5  5.83e-01
scf      8 -2.5823732155438421e+01  1.45e-02  6.17e-01  6.57039e-01  1.280e+02  4.9e-12  5.554e+01     6  6.79e-01
scf      9 -4.5731604792960759e+01 -1.56e-01  1.37e-01  7.96376e-01  1.280e+02  9.6e-06  5.466e+01     7  7.74e-01
scf     10 -5.5636905687795718e+01 -7.74e-02  1.31e-01  7.70204e-01  1.280e+02  1.3e-05  5.062e+01     8  8.70e-01
scf     11 -5.3608046925397524e+01  1.59e-02  1.49e-01  7.56320e-01  1.280e+02  1.6e-05  5.241e+01     9  9.66e-01
scf     12 -5.3985342379936498e+01 -2.95e-03  9.84e-02  7.66711e-01  1.280e+02  1.6e-05  5.193e+01    10  1.06e+00
scf     13 -5.2081181147841690e+01  1.49e-02  8.37e-02  7.68140e-01  1.280e+02  1.5e-05  5.266e+01    11  1.17e+00
scf     14 -5.1403710831682190e+01  5.29e-03  3.99e-02  7.75976e-01  1.280e+02  1.3e-05  5.386e+01    12  1.27e+00
scf     15 -5.0750136891404182e+01  5.11e-03  1.93e-02  7.81918e-01  1.280e+02  1.3e-05  5.460e+01    13  1.37e+00
scf     16 -5.1139307284931263e+01 -3.04e-03  2.99e-03  7.89647e-01  1.280e+02  1.5e-05  5.448e+01    14  1.48e+00
scf     17 -5.1336696612152153e+01 -1.54e-03  7.68e-04  7.87107e-01  1.280e+02  1.4e-05  5.369e+01    15  1.58e+00
scf     18 -5.1181058774932254e+01  1.22e-03  1.44e-02  7.82687e-01  1.280e+02  1.4e-05  5.422e+01    16  1.68e+00
scf     19 -5.1134243853592345e+01  3.66e-04  5.21e-03  7.85788e-01  1.280e+02  1.4e-05  5.455e+01    17  1.79e+00
scf     20 -5.1168026876443761e+01 -2.64e-04  2.67e-04  7.88149e-01  1.280e+02  1.4e-05  5.464e+01    18  1.89e+00
scf     21 -5.1171685983725908e+01 -2.86e-05  3.14e-05  7.88792e-01  1.280e+02  1.5e-05  5.467e+01    19  2.00e+00
scf     22 -5.1171891410655455e+01 -1.60e-06  7.68e-05  7.88947e-01  1.280e+02  1.5e-05  5.467e+01    20  2.10e+00
scf     23 -5.1170671916880160e+01  9.53e-06  6.52e-05  7.88968e-01  1.280e+02  1.5e-05  5.464e+01    21  2.20e+00
scf     24 -5.1170997142015977e+01 -2.54e-06  2.73e-05  7.88773e-01  1.280e+02  1.5e-05  5.465e+01    22  2.31e+00
scf     25 -5.1170911786222852e+01  6.67e-07  2.54e-05  7.88794e-01  1.280e+02  1.5e-05  5.465e+01    23  2.41e+00
scf     26 -5.1170766707682631e+01  1.13e-06  1.59e-05  7.88769e-01  1.280e+02  1.5e-05  5.464e+01    24  2.51e+00
scf     27 -5.1170743027229221e+01  1.85e-07  3.06e-06  7.88714e-01  1.280e+02  1.5e-05  5.463e+01    25  2.62e+00
scf     28 -5.1170768021634984e+01 -1.95e-07  2.55e-08  7.88662e-01  1.280e+02  1.5e-05  5.463e+01    26  2.72e+00
scf     29 -5.1170768042254537e+01 -1.61e-10  2.11e-09  7.88664e-01  1.280e+02  1.5e-05  5.463e+01    27  2.82e+00
scf*    30 -5.1170768049290118e+01 -5.50e-11  1.32e-10  7.88664e-01  1.280e+02  1.5e-05  5.463e+01    28  2.93e+00
Dipole Moment =   3.9859e+01  1.9935e+01  3.1597e+01
Please wait till files are saved...
Calculating eigenstates, please wait!
arpack calculation of 200 KS eigenstates
arpack: comm_Iters = 249 nConv = 200, numOps = 1450 nOrthogonalizations = 1450
ShS>****** <E> sqrt(<E^2> -<E>^2) for States ******* (showing only states with residual<0.01)
ShS>    0   -7.4495340095718232e-01    2.00000e+00     2.25e-09
ShS>    1   -6.6334893059431788e-01    2.00000e+00     1.67e-08
ShS>    2   -6.2320213091650256e-01    2.00000e+00     2.48e-09
ShS>    3   -5.7617273033225636e-01    2.00000e+00     5.16e-09
ShS>    4   -5.3210097347120755e-01    2.00000e+00     0.00e+00
ShS>    5   -4.9107561437831804e-01    2.00000e+00     5.28e-10
ShS>    6   -4.4320099615856734e-01    2.00000e+00     3.61e-09
ShS>    7   -3.9993782905446418e-01    2.00000e+00     9.13e-09
ShS>    8   -3.8410621750718565e-01    2.00000e+00     7.12e-10
ShS>    9   -3.3575516943593259e-01    2.00000e+00     0.00e+00
ShS>   10   -3.0731598975735008e-01    2.00000e+00     0.00e+00
ShS>   11   -2.8434906718746034e-01    2.00000e+00     0.00e+00
ShS>   12   -2.5940542032121400e-01    2.00000e+00     2.10e-09
ShS>   13   -2.4794328107034933e-01    2.00000e+00     0.00e+00
ShS>   14   -2.1262519714981828e-01    2.00000e+00     5.28e-09
ShS>   15   -1.8819226566014460e-01    2.00000e+00     3.56e-09
ShS>   16   -1.6784034237611950e-01    2.00000e+00     1.89e-09
ShS>   17   -1.3583877152024140e-01    2.00000e+00     8.51e-10
ShS>   18   -1.0775018611295574e-01    2.00000e+00     1.59e-09
ShS>   19   -7.3012653986090414e-02    2.00000e+00     1.69e-09
ShS>   20   -5.1528355540149139e-02    2.00000e+00     1.21e-09
ShS>   21   -1.4618885055871346e-02    2.00000e+00     2.10e-10
ShS>   22    5.0585741510219681e-03    2.00000e+00     2.06e-10
ShS>   23    2.3402914643478080e-02    2.00000e+00     6.35e-10
ShS>   24    4.8092521041822218e-02    2.00000e+00     9.44e-10
ShS>   25    6.6120581989343619e-02    2.00000e+00     6.58e-10
ShS>   26    7.6582996016663574e-02    2.00000e+00     1.86e-09
ShS>   27    1.0381010598542036e-01    2.00000e+00     4.38e-10
ShS>   28    1.3121822330748820e-01    2.00000e+00     1.43e-09
ShS>   29    1.4252411019633990e-01    2.00000e+00     4.96e-09
ShS>   30    1.6299411633000724e-01    2.00000e+00     6.70e-10
ShS>   31    1.8610526761726293e-01    1.99999e+00     8.04e-10
ShS>   32    1.9755378754863923e-01    1.99999e+00     2.68e-09
ShS>   33    2.0884718333231911e-01    1.99999e+00     1.28e-09
ShS>   34    2.4491490438374727e-01    1.99998e+00     4.86e-10
ShS>   35    2.6282093810129636e-01    1.99997e+00     3.73e-09
ShS>   36    2.8958569106485377e-01    1.99995e+00     6.20e-10
ShS>   37    3.1415937449065390e-01    1.99991e+00     3.73e-09
ShS>   38    3.4067213083612979e-01    1.99984e+00     6.32e-10
ShS>   39    3.6246798041586570e-01    1.99975e+00     3.17e-09
ShS>   40    3.7322164220395188e-01    1.99968e+00     7.52e-09
ShS>   41    3.8953173595605362e-01    1.99955e+00     9.07e-11
ShS>   42    4.1371756252265396e-01    1.99925e+00     9.08e-11
ShS>   43    4.3836833073912412e-01    1.99875e+00     7.62e-10
ShS>   44    4.4961984665464599e-01    1.99841e+00     7.89e-10
ShS>   45    4.6704809172201051e-01    1.99771e+00     2.40e-09
ShS>   46    4.9605970230462948e-01    1.99578e+00     2.38e-09
ShS>   47    5.0514081354526241e-01    1.99490e+00     7.91e-09
ShS>   48    5.1094634272714523e-01    1.99424e+00     0.00e+00
ShS>   49    5.3437395416999911e-01    1.99058e+00     4.06e-10
ShS>   50    5.4572731811448238e-01    1.98805e+00     1.07e-09
ShS>   51    5.7362135073479126e-01    1.97860e+00     4.89e-09
ShS>   52    5.8850866220117914e-01    1.97084e+00     1.08e-09
ShS>   53    5.9709222843215126e-01    1.96517e+00     1.49e-08
ShS>   54    6.2255501364305033e-01    1.94119e+00     2.90e-10
ShS>   55    6.5094551552676838e-01    1.89561e+00     3.68e-09
ShS>   56    6.6094427366968356e-01    1.87271e+00     1.05e-08
ShS>   57    6.9184663450316142e-01    1.76949e+00     1.98e-08
ShS>   58    7.0069181529702040e-01    1.72871e+00     1.05e-08
ShS>   59    7.1692749348390516e-01    1.63817e+00     1.05e-08
ShS>   60    7.3744215991750817e-01    1.49234e+00     2.58e-08
ShS>   61    7.4950474069411288e-01    1.39032e+00     1.94e-09
ShS>   62    7.5970452756234885e-01    1.29571e+00     1.07e-08
ShS>   63    7.7623534488822521e-01    1.13008e+00     1.83e-08
ShS>   64    7.9753427133525134e-01    9.06903e-01     2.06e-09
ShS>   65    8.0909071410953082e-01    7.88247e-01     2.59e-09
ShS>   66    8.3454492503556632e-01    5.51415e-01     2.58e-08
ShS>   67    8.4104373360603291e-01    4.98482e-01     1.11e-09
ShS>   68    8.5586907793445843e-01    3.90970e-01     1.83e-08
ShS>   69    8.7466014454952123e-01    2.81194e-01     2.70e-11
ShS>   70    9.0646730201335879e-01    1.54556e-01     1.04e-09
ShS>   71    9.2209820481531701e-01    1.13682e-01     5.31e-10
ShS>   72    9.3303355312644365e-01    9.13731e-02     1.08e-08
ShS>   73    9.5792205706548472e-01    5.51373e-02     2.11e-08
ShS>   74    9.7270104972001115e-01    4.06949e-02     1.90e-08
ShS>   75    9.9045569251297949e-01    2.81830e-02     0.00e+00
ShS>   76    1.0085973756514901e+00    1.93227e-02     9.37e-10
ShS>   77    1.0289269975200404e+00    1.26377e-02     1.54e-08
ShS>   78    1.0356174694903979e+00    1.09864e-02     2.60e-08
ShS>   79    1.0505344053405594e+00    8.03763e-03     3.82e-09
ShS>   80    1.0586991827412580e+00    6.77263e-03     1.42e-09
ShS>   81    1.0847511583018352e+00    3.91924e-03     2.12e-08
ShS>   82    1.0935031735549228e+00    3.26081e-03     2.02e-09
ShS>   83    1.1024220032284942e+00    2.70335e-03     1.09e-09
ShS>   84    1.1254335154554389e+00    1.66627e-03     1.05e-09
ShS>   85    1.1376952961373694e+00    1.28743e-03     2.58e-08
ShS>   86    1.1511494159236348e+00    9.70056e-04     6.92e-09
ShS>   87    1.1735806367341783e+00    6.05049e-04     7.72e-10
ShS>   88    1.1875698081028057e+00    4.50742e-04     2.75e-09
ShS>   89    1.1936035856544158e+00    3.96993e-04     4.97e-10
ShS>   90    1.2083039037137440e+00    2.91344e-04     1.51e-08
ShS>   91    1.2244463961764136e+00    2.07415e-04     5.70e-10
ShS>   92    1.2440537915258669e+00    1.37274e-04     2.99e-08
ShS>   93    1.2579552490955435e+00    1.02449e-04     1.56e-08
ShS>   94    1.2849982352496827e+00    5.79793e-05     2.15e-09
ShS>   95    1.2896611307350572e+00    5.25584e-05     1.69e-09
ShS>   96    1.3072436952472613e+00    3.62994e-05     1.40e-09
ShS>   97    1.3245746621484424e+00    2.52032e-05     6.99e-10
ShS>   98    1.3359459629454347e+00    1.98376e-05     2.98e-08
ShS>   99    1.3507609753220364e+00    1.45228e-05     2.11e-08
ShS>  100    1.3639853071865751e+00    0.00000e+00     3.33e-08
ShS>  101    1.3736178057190069e+00    0.00000e+00     2.15e-08
ShS>  102    1.3837754604475729e+00    0.00000e+00     3.33e-08
ShS>  103    1.3934223833971087e+00    0.00000e+00     0.00e+00
ShS>  104    1.4052563937229472e+00    0.00000e+00     7.55e-10
ShS>  105    1.4293164388484711e+00    0.00000e+00     0.00e+00
ShS>  106    1.4365959656930898e+00    0.00000e+00     2.12e-08
ShS>  107    1.4496464320430065e+00    0.00000e+00     4.82e-09
ShS>  108    1.4554891358266377e+00    0.00000e+00     3.89e-09
ShS>  109    1.4768301714926078e+00    0.00000e+00     4.53e-09
ShS>  110    1.4882585553937193e+00    0.00000e+00     6.43e-09
ShS>  111    1.4980374840950115e+00    0.00000e+00     0.00e+00
ShS>  112    1.5186788150368074e+00    0.00000e+00     2.12e-09
ShS>  113    1.5316428274155007e+00    0.00000e+00     3.26e-09
ShS>  114    1.5497685451435772e+00    0.00000e+00     3.65e-08
ShS>  115    1.5615923610602582e+00    0.00000e+00     2.12e-08
ShS>  116    1.5733555570461160e+00    0.00000e+00     2.99e-08
ShS>  117    1.5808927540258888e+00    0.00000e+00     2.98e-08
ShS>  118    1.6036286311943468e+00    0.00000e+00     5.16e-08
ShS>  119    1.6185035168579009e+00    0.00000e+00     2.98e-08
ShS>  120    1.6356117502571599e+00    0.00000e+00     9.53e-09
ShS>  121    1.6443811287617573e+00    0.00000e+00     3.65e-08
ShS>  122    1.6589313713318217e+00    0.00000e+00     1.42e-08
ShS>  123    1.6695495801498812e+00    0.00000e+00     2.12e-08
ShS>  124    1.6828773505278669e+00    0.00000e+00     5.17e-08
ShS>  125    1.6986202939711348e+00    0.00000e+00     2.98e-08
ShS>  126    1.7103865781975440e+00    0.00000e+00     0.00e+00
ShS>  127    1.7234895087726516e+00    0.00000e+00     7.61e-10
ShS>  128    1.7409051490988123e+00    0.00000e+00     2.28e-09
ShS>  129    1.7464355575091686e+00    0.00000e+00     2.13e-08
ShS>  130    1.7543442981056565e+00    0.00000e+00     0.00e+00
ShS>  131    1.7602056775369430e+00    0.00000e+00     2.07e-09
ShS>  132    1.7788498598081477e+00    0.00000e+00     2.70e-09
ShS>  133    1.8069580828120961e+00    0.00000e+00     2.16e-08
ShS>  134    1.8240978461464503e+00    0.00000e+00     4.71e-08
ShS>  135    1.8327470856436934e+00    0.00000e+00     1.24e-08
ShS>  136    1.8471809572096376e+00    0.00000e+00     4.22e-08
ShS>  137    1.8639331800773444e+00    0.00000e+00     2.19e-08
ShS>  138    1.8789700772687241e+00    0.00000e+00     2.85e-09
ShS>  139    1.8899351424241584e+00    0.00000e+00     3.06e-09
ShS>  140    1.9039308848814931e+00    0.00000e+00     2.98e-08
ShS>  141    1.9098331142500746e+00    0.00000e+00     4.29e-09
ShS>  142    1.9290517795170989e+00    0.00000e+00     1.14e-09
ShS>  143    1.9346342861175263e+00    0.00000e+00     3.66e-08
ShS>  144    1.9487183049373398e+00    0.00000e+00     5.96e-08
ShS>  145    1.9640500176530611e+00    0.00000e+00     4.22e-08
ShS>  146    1.9679881213385926e+00    0.00000e+00     7.39e-09
ShS>  147    1.9746174047012586e+00    0.00000e+00     9.07e-09
ShS>  148    1.9844251690404726e+00    0.00000e+00     3.02e-08
ShS>  149    2.0009118729939317e+00    0.00000e+00     5.96e-08
ShS>  150    2.0065036776898832e+00    0.00000e+00     5.37e-09
ShS>  151    2.0147470813516115e+00    0.00000e+00     1.33e-09
ShS>  152    2.0345694795085141e+00    0.00000e+00     1.57e-09
ShS>  153    2.0535811943724549e+00    0.00000e+00     1.31e-08
ShS>  154    2.0612888449734696e+00    0.00000e+00     4.22e-08
ShS>  155    2.0784941410056907e+00    0.00000e+00     1.37e-09
ShS>  156    2.0903669686460682e+00    0.00000e+00     5.16e-08
ShS>  157    2.0953802200533680e+00    0.00000e+00     7.63e-09
ShS>  158    2.1059230069696540e+00    0.00000e+00     2.77e-09
ShS>  159    2.1207836972204488e+00    0.00000e+00     1.09e-08
ShS>  160    2.1238017298392431e+00    0.00000e+00     3.04e-08
ShS>  161    2.1353789507825196e+00    0.00000e+00     8.70e-10
ShS>  162    2.1467092388877353e+00    0.00000e+00     4.22e-08
ShS>  163    2.1556556791863128e+00    0.00000e+00     4.22e-08
ShS>  164    2.1724174146486086e+00    0.00000e+00     4.22e-08
ShS>  165    2.1795088547746699e+00    0.00000e+00     2.49e-09
ShS>  166    2.1854360655578837e+00    0.00000e+00     7.19e-10
ShS>  167    2.1972389688482585e+00    0.00000e+00     4.06e-09
ShS>  168    2.2139428459572077e+00    0.00000e+00     1.36e-08
ShS>  169    2.2268347481816955e+00    0.00000e+00     6.81e-09
ShS>  170    2.2421763357132916e+00    0.00000e+00     2.98e-08
ShS>  171    2.2620283509317742e+00    0.00000e+00     2.10e-09
ShS>  172    2.2769381726816369e+00    0.00000e+00     4.22e-08
ShS>  173    2.2873185487104957e+00    0.00000e+00     4.49e-09
ShS>  174    2.2932724737382753e+00    0.00000e+00     0.00e+00
ShS>  175    2.3114555377931763e+00    0.00000e+00     0.00e+00
ShS>  176    2.3327015523307111e+00    0.00000e+00     5.16e-08
ShS>  177    2.3356544405689625e+00    0.00000e+00     2.17e-09
ShS>  178    2.3485270892794965e+00    0.00000e+00     3.15e-08
ShS>  179    2.3592244851694568e+00    0.00000e+00     8.43e-08
ShS>  180    2.3655684878432233e+00    0.00000e+00     3.03e-08
ShS>  181    2.3771770732684510e+00    0.00000e+00     3.01e-08
ShS>  182    2.3843081163525102e+00    0.00000e+00     1.57e-09
ShS>  183    2.3953391992623385e+00    0.00000e+00     8.15e-09
ShS>  184    2.4106166753458904e+00    0.00000e+00     0.00e+00
ShS>  185    2.4208451744391630e+00    0.00000e+00     2.98e-08
ShS>  186    2.4328091031588492e+00    0.00000e+00     3.03e-08
ShS>  187    2.4417748303831162e+00    0.00000e+00     4.50e-09
ShS>  188    2.4480177573200965e+00    0.00000e+00     3.06e-09
ShS>  189    2.4631729947795455e+00    0.00000e+00     1.32e-09
ShS>  190    2.4753857679451237e+00    0.00000e+00     8.29e-09
ShS>  191    2.4873526192050419e+00    0.00000e+00     8.31e-09
ShS>  192    2.4926304307437777e+00    0.00000e+00     4.59e-09
ShS>  193    2.5141578507705513e+00    0.00000e+00     1.65e-09
ShS>  194    2.5258671032713380e+00    0.00000e+00     8.37e-09
ShS>  195    2.5333090987951312e+00    0.00000e+00     9.83e-09
ShS>  196    2.5467993693894400e+00    0.00000e+00     3.15e-08
ShS>  197    2.5567584185597005e+00    0.00000e+00     1.49e-08
ShS>  198    2.5696680319482090e+00    0.00000e+00     7.31e-08
ShS>  199    2.5754355960238735e+00    0.00000e+00     8.22e-10
***Helmholtz Energy Breakdown ***
Free Energy = -5.11707680492901e+01
...._nuc    = -8.01721195525502e+01
...._elec   =  2.90013515032601e+01
Ek          =  1.35390262035811e+02
Vext        = -5.22241203263052e+01
...._loc    = -2.02461948677736e+01
...._nloc   = -3.19779254585316e+01
...._dloc   =  5.37565159872964e+01
...._dnloc  = -5.23322362629294e+01
EH          =  9.80848919171167e+00
Exc         = -6.30882750854229e+01
...._Ec     = -7.46834581914675e+00
...._Ex     = -5.56199292662761e+01
...._Exx    =  0.00000000000000e+00
...._nvxc   = -8.26009422757098e+01
Eorb        =  2.01821778172190e+01
TS          =  8.85004312534096e-01
TS+Nmu      =  1.01833977836662e+02
Miu         =  7.88663855657682e-01
nElecs      =  1.27999999999930e+02
Volume      =  7.22787671507234e+02
ePressure  =  4.20035994563734e-02

atom_list Position:
position     H0  -3.2813363249615901e+00  2.2414945119831491e+00  2.9447912025467828e+00
position     H1  -2.2795345884732790e-01  9.3614907408319648e-01 -2.1173245228298430e+00
position     H2  -3.8656427588279034e+00 -3.8455329189458975e-01  2.6972557757842202e+00
position     H3  -1.7845272734303845e+00  2.0623379792827143e-01 -1.6221356564457742e-01
position     H4   4.2663780816331194e+00  2.2476138601297313e+00  1.7359377447869218e-01
position     H5   3.9687608693308958e+00  8.9001259752061621e-02 -2.7883349592898701e+00
position     H6  -1.9999450743493818e+00  1.2014554425302162e+00  3.2084034806985411e+00
position     H7   2.2058709619209735e+00  2.2405964475881346e+00 -3.2382623493962965e+00
position     H8   5.9260852631343987e-02 -3.4249341024927444e+00  2.8768764624819578e+00
position     H9   3.2788985292959385e+00 -2.5390482755467625e+00 -2.0625743639750769e+00
position    H10   4.3986953554908315e+00  3.7524569399182059e+00  4.0819050472013907e-01
position    H11   5.8738787076720422e-01 -3.8339798639016500e+00  1.5073684652262380e+00
position    H12  -2.8547035962871119e+00  6.3779677179800354e-01 -6.0935432663842326e-01
position    H13   4.4862303839961912e+00  2.7952154230689215e+00 -9.6191374914000471e-01
position    H14  -2.1428963388494888e+00  2.0517655527629324e+00 -2.0820544728827830e+00
position    H15  -1.5901259921758275e+00  3.4839552499178246e+00  1.3577706985617304e+00
position    H16   1.4451136757224972e+00  4.4794637151259913e+00  3.1700388912822204e+00
position    H17   3.2067149545076554e+00  1.8396835221609809e+00  2.2149626187277813e+00
position    H18   4.1806639511566237e+00  2.1635930122559279e+00  1.4128574857312455e+00
position    H19   1.3762115763617850e+00 -3.6478329314889284e+00 -2.5097153044561606e+00
position    H20  -2.4553376713637314e+00 -3.1595007468248841e+00  4.3097247880564566e+00
position    H21   3.1694416474979876e+00 -3.3155152719892356e+00 -1.2975473456169517e-01
position    H22  -2.0691755456119018e-01 -3.9563241088706680e+00 -2.3977919090344884e+00
position    H23   4.2624519777904997e+00  7.8795794890239079e-02  8.1729424050689869e-01
position    H24  -1.1362022289731299e+00  9.7421293263235398e-01 -2.0286731734481385e+00
position    H25   3.1031178823102303e+00 -2.6544106464472947e+00  1.8653422997474072e+00
position    H26   1.7924208529239674e+00  3.1854981270856770e+00 -4.3049474659879250e+00
position    H27   1.1825534620159017e-01  3.3065882049796147e+00 -3.5753457540376750e+00
position    H28   3.8086132915385829e-01 -2.3395946080315358e-01  3.3679943788223929e+00
position    H29   2.4023517823142613e+00  4.0881844082205909e-01 -2.1113973157714718e+00
position    H30   1.1041953467553716e+00 -3.0971654572949285e+00 -1.3930657869784822e+00
position    H31   4.0804755210948471e+00  4.2100073325070264e+00  1.9483904165352159e+00
position    H32   1.0473950846688920e-01  2.4643470332719462e+00  1.2210298719814574e+00
position    H33  -3.2060972491782973e+00 -3.9450025923633576e+00  3.9029424504615471e+00
position    H34   4.3471187104900171e+00  2.9711410957428785e-01  3.5438579489120285e+00
position    H35  -3.9907739021403588e+00  7.9644195166516929e-01 -2.7371121733786481e+00
position    H36   1.7026063364968160e+00  3.6510771633146279e+00 -1.5853840290931687e+00
position    H37   6.1979958645012811e-01 -1.7777397840405840e+00 -1.6049186123775885e+00
position    H38   2.7153191021792753e+00  1.6106614860425996e+00  3.6051920586287749e+00
position    H39   3.4953919074882683e-01 -1.8467970501184932e+00  4.2233244778693306e+00
position    H40  -3.9044170278648136e+00  3.3963780419115492e+00 -2.9005810727653523e+00
position    H41   1.0216878455282274e+00 -9.3082261081019579e-02  4.1422036052988647e+00
position    H42   1.9007557599975784e+00 -2.8178943535311287e+00 -2.7815352647678906e+00
position    H43   7.4896434646076204e-03  3.5600052490421130e+00 -1.0961581774714391e-01
position    H44  -1.6262435808604230e+00 -4.4143776939310424e+00 -7.7307549533804654e-01
position    H45   1.4351154288768733e+00 -1.1216678011631405e+00  4.1317334865047055e+00
position    H46  -4.1500843514549350e+00  4.3614709587535021e+00  4.0425683549044082e+00
position    H47   1.4542399735662273e+00 -7.5630986167327063e-01  1.8144239241917282e-01
position    H48   3.1719065457365719e-01  1.2377329543438125e+00  2.1589739081876367e+00
position    H49   2.7427076880213139e+00  4.4722465332885708e+00 -4.7017220439136004e-01
position    H50  -2.5172355504948358e+00 -4.2338654043788564e+00  2.6381303462738731e-02
position    H51  -3.0469567742780463e+00 -2.9411200603256521e-01 -2.5250288863660315e+00
position    H52  -3.9014349371501202e+00 -3.9347590762070932e+00 -2.9251842859054536e-02
position    H53  -1.9893461734620037e+00 -4.4759883934814484e+00  3.5671632000910147e+00
position    H54  -3.5580230817299636e+00 -2.0339688546598307e+00 -1.3410748854325114e+00
position    H55  -2.1118612005379200e-01 -3.9320926138003114e+00  4.3650563060748988e+00
position    H56   1.3847172970803494e+00 -4.4495762182137844e+00 -3.9251408935877992e+00
position    H57  -2.7063937402984157e+00 -8.2931324442082888e-01  3.5893086047384598e-01
position    H58  -2.9000742008054203e+00  9.4566126948848872e-01 -2.6067900796578365e+00
position    H59   2.9449959974852682e+00  1.3876391698267104e-01 -3.7896745161404941e+00
position    H60   4.3146161742646978e+00 -6.1877112457675276e-01  2.8615219574818374e-01
position    H61   1.4600748344406497e-02  2.2809455376506982e+00 -2.7580206417258513e+00
position    H62  -3.2868195703369265e+00 -1.9428219147218599e+00  2.7968810646369704e+00
position    H63  -3.4779298633403015e+00  1.5962511736576428e+00 -4.0079046128470974e+00
position    H64  -4.1062578756445917e-01  4.0965565904341341e+00  2.6089187085561423e+00
position    H65  -4.9980788070874160e-01 -1.2003794165387878e+00 -2.0327814568372635e+00
position    H66  -1.8093083584233018e+00 -3.3360541761135276e+00  1.9622830877259636e+00
position    H67   1.2525909079001820e+00 -2.6803864882395363e+00  3.2668710894818260e+00
position    H68  -3.7391244483970572e+00  5.8353517720490111e-01  1.8418413177354516e+00
position    H69  -2.7785583791830972e+00  3.3413235624448627e+00  2.1768730935035983e+00
position    H70  -4.4727188539552003e+00 -4.0602692965660703e+00 -3.3253341213405423e+00
position    H71   2.0306642253785663e+00  2.4230014300643603e+00  1.2428115457412212e+00
position    H72  -4.0231525921715039e-01 -3.8428092898538329e+00 -1.3688934329530253e+00
position    H73  -1.8145394242293371e+00 -3.7978723265023788e+00 -2.9457502926026957e+00
position    H74  -1.0210908709748512e+00  9.6433135249138802e-01  3.9054182974216407e+00
position    H75  -1.5262453175272404e+00  3.6559361520764209e+00 -1.9868171982794809e+00
position    H76   2.6724357420606699e+00 -7.0863921794442741e-01  3.7254070464941540e+00
position    H77   4.0950779745680146e+00  2.1751396057596102e+00 -1.7769089376161766e+00
position    H78  -1.8708640451352809e+00 -2.4318413560199623e+00 -2.6534730051163158e+00
position    H79   4.2532305517106641e+00  2.4880957076722541e+00  3.3671859683027274e+00
position    H80  -3.2159206754541718e+00 -2.2818915251382412e+00 -2.6594489429597884e-01
position    H81   1.0791138898697672e+00  1.3955772621553066e+00  2.5548162293994690e+00
position    H82  -4.4851208836348873e+00 -2.2170038373412129e+00 -3.4013624922526606e+00
position    H83   3.3397307029517925e-01 -2.1340018487735546e+00  3.9793765522750235e-01
position    H84   3.0815441445156155e+00 -3.1342561360399959e+00 -3.1559074123213988e+00
position    H85   2.8978319564855002e+00  1.3977537244025218e+00 -4.1444445932081182e+00
position    H86   3.8324019018493329e+00 -3.3564390801876707e+00  2.6813646039426704e+00
position    H87  -2.2242197627679672e+00 -1.3246308031544984e+00  4.2646758246685312e+00
position    H88  -1.9088822241823837e+00 -1.9513183918476709e+00  7.7793681743393339e-01
position    H89   2.3760705429866715e+00 -1.9779842723261578e+00  1.7269981136706500e+00
position    H90  -2.9417073425681801e+00 -1.4847069450261108e+00 -3.1344684694424743e+00
position    H91   7.8716183325852818e-01  3.5608152749469197e+00 -8.5979134408946467e-01
position    H92  -2.4816201671019869e-01 -1.0531356249998145e+00 -5.3321835312716204e-01
position    H93  -7.4332153693086478e-01 -1.9916298793338867e+00 -3.1332335075018531e+00
position    H94  -1.2284067974606410e+00 -1.8883089482520274e-01 -3.3479914235905786e+00
position    H95   4.1696946783537632e+00 -6.7204051371854423e-01 -1.2705229393806874e+00
position    H96  -1.5251579838398219e+00  2.0386820997844204e+00  1.2182141659363313e+00
position    H97   1.7436998498787208e+00 -5.6284523456988500e-01  1.3373847175641593e+00
position    H98  -1.8022799971601908e+00  3.2181193043752727e+00  3.8980934232414595e+00
position    H99   1.8305331730273682e+00  3.5259496994905501e+00  3.3752950222254534e+00
position   H100  -3.8386491346529446e+00  4.4592197085336283e+00 -1.5473170295173468e+00
position   H101  -2.9135840257176515e-01  7.6300464590467709e-01  2.7800027129867706e+00
position   H102  -1.4411173923698450e+00 -7.4961983385366993e-01  4.1833919776860178e+00
position   H103   1.8160680272912224e+00  4.0053022273842576e+00  1.6493201652982779e+00
position   H104  -6.5201323796598887e-01  3.7502207981643760e+00 -4.2711721857583989e+00
position   H105  -2.3916619711408678e+00 -1.2058598798619370e-01  2.5638979246645719e+00
position   H106  -1.5755857310306056e+00 -2.4917357986012214e+00 -6.2781396085484187e-01
position   H107   1.9594096765338409e+00 -1.1615446603026935e+00 -2.6739716143556915e+00
position   H108   3.6874170469434064e+00 -2.4372383577774712e-01 -4.3161944055478720e+00
position   H109  -7.6606221100292227e-01  1.3404859878048423e+00  5.9183852606269283e-01
position   H110   2.6002204877748905e+00 -1.9019870424498218e+00 -1.0604624735396133e+00
position   H111   2.5699584009971138e-01  1.4612047066034899e+00 -4.3457004920794642e+00
position   H112   4.0430846499442945e-02 -3.1581525284371255e+00  9.2965055914647571e-02
position   H113  -3.8567845251740316e+00 -3.6708499261637884e+00 -2.4821326929099139e+00
position   H114  -3.3660328525426060e+00  2.0949301693833802e-01  4.1367621804499679e+00
position   H115   4.2205058102847790e+00 -2.0423562932885959e+00  3.9374217693818787e+00
position   H116  -3.2373673362843247e-01 -1.7203827525420308e+00  3.0923370711072034e+00
position   H117   2.5807518660504121e+00  6.5226541753528966e-01  2.8233212399137533e+00
position   H118  -2.8189745974726490e+00  1.9263149221669507e+00  1.4747827366661355e+00
position   H119   3.8399653145687314e+00 -4.0043955476018231e+00 -2.5113160613876957e+00
position   H120   6.3651200214885795e-02 -3.4284751164663709e+00 -3.2122990717107114e+00
position   H121   3.1797724841955080e+00  1.5780760267133531e+00 -6.8809492920299709e-01
position   H122  -3.9353031917688974e+00  3.9119282995415916e+00  1.7731651030636812e+00
position   H123   1.9286440383100314e+00  3.5985866590418611e+00 -3.3243912748796629e+00
position   H124  -1.1490460664889968e+00 -2.4877999127041348e+00  2.3880680084320498e+00
position   H125  -3.3476018465406376e+00  3.4557304330342404e+00 -3.8266183743249296e+00
position   H126   1.1605364804872047e+00  3.5018695121617731e+00  1.3442363736415217e+00
position   H127   4.0889194084599438e+00  3.5073956549869760e+00  3.5439128720068371e+00

Total Forces:
force* H0    -7.2762753915991962e-03    -4.5190285908913441e-02     9.2600246244123247e-02
force* H1     5.5733964108220635e-01    -5.5524725077805231e-02     1.6951815191829811e-02
force* H2    -4.4459994703845929e-02    -1.8393096309369084e-01    -3.9132826030047585e-02
force* H3     1.1988218053783373e-01    -1.8765347986948393e-02     1.9434437609015198e-02
force* H4     1.3450868479721045e-02    -8.9536124963760122e-02     2.9769848628657142e-02
force* H5    -5.2529987015500157e-02    -9.3727320423934390e-02     1.1147697605007123e-01
force* H6    -6.8473949386744615e-02     7.3493061259743281e-02    -2.7425099620797921e-02
force* H7     3.2258173455046876e-02    -1.0455897939596848e-01     1.5152456728254105e-01
force* H8    -4.8561617840163955e-03    -2.9205534661445653e-02    -1.5874459384902895e-02
force* H9     1.1225578306939504e-01     1.1365813802545743e-01     1.5780057541032427e-01
force* H10    -4.5702855820792365e-02     3.3354832931785483e-02    -5.3070193478396810e-02
force* H11     2.2495894430543617e-02     4.2894320982735934e-02    -8.0080725347416892e-02
force* H12    -1.0871071389854056e-01     7.9789456495048261e-02    -2.0721916991446133e-02
force* H13     1.4673467097648429e-01     1.8189711522062241e-01     6.1697674200532279e-03
force* H14    -9.4649957965667053e-03     1.5040870724440714e-01     6.0920833859788637e-02
force* H15     4.0640657804758160e-02     1.1172021045503133e-01    -6.9811065877975420e-02
force* H16    -1.5636355690846926e-02     2.5231481670058187e-01    -2.0091072173855862e-02
force* H17    -3.8389538837466514e-02     1.2559135891703793e-02    -1.0071595357891644e-01
force* H18     1.7979529435249442e-02    -3.0779998574268441e-02     3.2797598562568253e-02
force* H19    -2.9521109543715424e-02    -2.9821366036864749e-01     4.3402033026649078e-02
force* H20     1.0942631466944278e-01     1.6812631405716605e-01     6.4300759373077540e-02
force* H21     3.1573849657554692e-02     8.7866338738878280e-02     5.1540566377266228e-02
force* H22    -9.4702435790238571e-02    -2.4145217535567659e-01     8.9183957924142410e-03
force* H23    -1.2236987700077256e-01     3.8841339778178363e-01     2.9943921442675192e-01
force* H24    -3.8761534790558727e-01    -1.5988838585398388e-03     1.0205866173863437e-01
force* H25     1.9377791699947106e-01    -1.5219848565680510e-01    -4.2235554175325152e-02
force* H26     1.7974606866922926e-02    -1.5526826769341157e-01    -2.3036679976263197e-01
force* H27     3.7357776245411839e-02    -8.1143438285316061e-02     9.0609164795521002e-02
force* H28    -1.7884751416081632e-01    -9.7016928455188167e-02    -2.4255221710771824e-01
force* H29    -9.4853225960382981e-02     3.7545908239893178e-02     9.8473758573041414e-02
force* H30     5.7062928455613282e-02     6.1390882450059747e-03     2.1283909317926175e-01
force* H31    -3.3180895128638255e-01     1.4624264531632231e-01     4.0457505469447957e-02
force* H32     5.0143497597513187e-03     2.0594866132163159e-02    -5.6092770412858095e-02
force* H33    -3.8273428693110678e-02     7.4878398774897104e-02    -7.9525009637556210e-02
force* H34    -2.9707877521657655e-02     5.7269621600766298e-02    -3.4028094375742335e-02
force* H35    -1.9312398691964022e-01     1.0042986406772297e-01     1.1460173258959039e-02
force* H36     1.7044221239784796e-01    -6.2565239528323602e-02    -6.3527108936430460e-02
force* H37     9.0822219033565132e-02     8.0715294426369155e-02    -7.9107981280007733e-04
force* H38    -5.1450054467358064e-02     1.2374364593834059e-01     3.7167347572004870e-02
force* H39    -5.2027427550766413e-02    -1.1467210354516578e-01     1.9739417507357826e-01
force* H40    -8.3649492936906211e-02    -1.4166250545829789e-01     1.7119646366219099e-01
force* H41     9.1632020965093597e-02     2.8072905135511644e-01     3.1481585573745752e-01
force* H42     5.3879778800497130e-02     2.9047487667720451e-01    -1.5835708756333966e-01
force* H43    -1.9078660752940091e-01    -2.3901616903565681e-02     1.2822619771063470e-01
force* H44     1.3856450634136555e-02    -7.0578037502897706e-02     3.4079176783541609e-03
force* H45     1.6606593293572125e-01    -2.1993248256793047e-01     8.4909284956730571e-02
force* H46    -1.3800961924583627e-01     3.4658982323487908e-02     6.1500777140236690e-02
force* H47     1.0494297949782405e-02     7.5136001578105238e-02    -1.2269789229956751e-01
force* H48    -2.5206629459164098e-01     3.3389768276577358e-02    -4.9148982505672734e-01
force* H49    -1.4339132206192706e-02    -8.3460358233484966e-02     4.9724960034392418e-03
force* H50    -3.0357109118863912e-02    -2.1114316026554183e-02     1.3362563983406545e-01
force* H51     6.2362537797852148e-02    -1.6380000438056330e-01     6.5296571263285197e-02
force* H52    -4.3864173311415150e-02     9.5305880995614267e-02     3.3790718533062647e-02
force* H53     5.9269326731328925e-02     2.3712473748786142e-02    -5.0645879583214037e-02
force* H54    -7.5803490847694860e-02     3.6281147464019309e-02    -1.4275674133190994e-01
force* H55    -1.9571878505189988e-02     7.0303425115260582e-02    -3.0424621269171781e-02
force* H56     3.8099073626479685e-04     1.8066761182175706e-01    -9.8295960151088713e-02
force* H57    -2.8375751835629404e-02     2.4885612931762488e-02     6.8589307452049220e-02
force* H58     2.3757305872902112e-01     1.4095573759460656e-01     9.7708387133488839e-03
force* H59    -3.2185982047150441e-01     4.2204853274785320e-02     2.2001804682163140e-01
force* H60    -2.1710837513773507e-02    -4.6579827020535736e-01    -2.8891884710076210e-01
force* H61     2.2891506958716307e-02    -3.7512482860672047e-02     7.7434247726846483e-02
force* H62    -3.2774002990718198e-02    -5.3526653897526921e-02    -4.7172110255598865e-02
force* H63     2.1726918677334395e-02     6.3051716635711186e-02    -6.9099831486936866e-02
force* H64    -1.6094817383621576e-02    -8.4250412545682052e-02    -3.3737088136521431e-02
force* H65    -5.4194809209095217e-02     1.1783737270159078e-01     2.3956097619766387e-02
force* H66    -1.5278609875164384e-01    -1.1718272697370641e-01    -1.0296258263491964e-01
force* H67     1.4877038318104951e-01    -9.6310628932211040e-03    -3.4281878107652597e-03
force* H68     3.2015285399195001e-02     7.1535304990709231e-02    -7.6779846757729975e-02
force* H69     5.1163044587539036e-02     7.4408484019024945e-02     1.0909157350041276e-02
force* H70     1.9986565603905798e-02    -7.6368883913373875e-02    -4.4771178715759041e-01
force* H71     6.3491801431519695e-02    -1.0561378765110208e-01    -1.1571307704820488e-01
force* H72    -4.3720199930314119e-02     2.6045078783163228e-02     2.6132401324474741e-01
force* H73    -9.7396195677390829e-02    -8.9117028193143877e-02    -3.7362928734606185e-02
force* H74     2.1820920130077304e-03     6.5414379611586859e-02     1.8480567461682479e-01
force* H75    -4.3976644925309089e-02    -9.6997271903039417e-02    -1.9318522574649027e-02
force* H76     6.4685277109939127e-02    -1.3134593218901730e-01    -1.0436050241776090e-01
force* H77    -8.9307735870663485e-02    -1.0772612269795165e-01    -2.5520494356761225e-01
force* H78    -9.6718868373816436e-02    -2.8712471064732265e-03     6.8024071034762434e-02
force* H79     3.0221757165175916e-02    -2.2886349303967157e-01     2.8500831763024287e-02
force* H80    -5.0261139857509074e-02    -4.5491841873700090e-02     1.5870608438370992e-01
force* H81     5.1325693929628524e-01     1.6247249515401038e-01     2.2777351645915656e-01
force* H82     3.2969081378503788e-02     1.0237097872631196e-01    -7.3448963047380841e-02
force* H83     6.7269319828568541e-02     1.4654057327442738e-01     1.5660587969424261e-01
force* H84    -1.2136898128413049e-02    -2.2023784188690554e-02    -2.6502928904325751e-01
force* H85     2.8622887826660649e-02     1.1197077863774349e-01     8.6380830243649398e-02
force* H86     4.5672032221580228e-02    -2.2007202208161269e-02     9.2173887652999886e-02
force* H87    -3.2422452574910876e-01    -2.5629068268818500e-01    -3.8703287151464760e-04
force* H88     2.9172532126233157e-02     1.0718273337560480e-02     8.8344919965328728e-02
force* H89    -2.0115808082381645e-01     1.9386444195158126e-01    -5.2072818652029507e-02
force* H90    -5.0630105401052283e-02    -3.2860934200993189e-02    -3.4552762184551611e-02
force* H91     4.4766683589828604e-02    -8.2381307377611290e-02    -4.0289196330185933e-02
force* H92    -4.6540731253431881e-02     1.2702803516067285e-01     5.0404809092768454e-02
force* H93     7.5529473716289042e-02     2.7638297904793718e-02    -1.2392082953300260e-01
force* H94     4.5960901305991425e-02     3.7028554967557914e-02     8.6559780603271963e-03
force* H95    -2.9155530593783840e-02     5.3916911065925860e-03    -1.7514394567973213e-02
force* H96    -3.8998136487897066e-02     1.6616143027479241e-02     7.8947511564514961e-03
force* H97     3.2734448612929540e-02     9.1940053064404115e-02     8.5529221099610364e-02
force* H98    -8.2349410485905994e-04    -1.4594798285964694e-01     2.1726620681413913e-02
force* H99     1.2949249870478419e-01    -2.3362359443933534e-01    -3.9195170407675978e-02
force* H100     6.1252527029211273e-02    -1.0626158426400800e-01     1.3646530005265139e-01
force* H101    -2.6656937572091094e-01    -1.5369047294298369e-01     6.9649695908217235e-02
force* H102     2.8900317976112799e-01     1.7931594693060737e-01    -3.2144647330766302e-02
force* H103     5.1136054700861366e-01     3.7572534993670881e-01     1.1130417410841582e-01
force* H104    -1.4694063344216912e-01    -2.5858993283769782e-02    -8.1438880660351709e-02
force* H105     8.6556756393061929e-02    -6.5990506400440518e-02    -1.0009251014912812e-01
force* H106    -2.1850928511818885e-03    -5.2185024289923276e-03    -4.6814473399641413e-02
force* H107    -4.6922742049665594e-02     1.0109834547417995e-01    -2.4908764453598714e-02
force* H108     2.8861676173930839e-01    -2.2912019720339455e-01    -1.1583309564904937e-01
force* H109     1.1453417964201074e-01    -1.3231386151549929e-01    -1.6225751387038401e-01
force* H110     5.3158003948982208e-03     7.3813113668834252e-02     1.2879126692196419e-01
force* H111     2.6306611525902801e-02     1.4115902330702979e-02     5.5149899182908912e-02
force* H112    -1.3971671152819838e-02    -1.9469971626401925e-01     2.0274484077796279e-02
force* H113     2.9811411618505657e-01     1.9531649419649932e-01     1.1598444063764501e-01
force* H114     4.5223582008535046e-02     1.5025322710953207e-02     9.8892885929866475e-02
force* H115    -2.4618655665641642e-02    -2.7745599307280849e-02    -1.0381333581425289e-02
force* H116    -4.7355364278726005e-02     7.9913266808501332e-02    -1.1649899458698976e-01
force* H117    -2.0121043505617844e-02    -1.6461951032685479e-01    -1.4686231226325164e-01
force* H118    -6.9372104023474046e-02    -5.8450356366264083e-02    -1.1273214251970587e-01
force* H119    -2.7633659197846366e-01    -1.4863791751485150e-01     2.4979841944464898e-01
force* H120     2.6358586485651869e-02     2.0782661726140372e-01    -3.1711251478737212e-01
force* H121    -1.7746451446092770e-01    -8.4174914127685796e-02     5.4348888484266195e-03
force* H122     2.5885330420133157e-01     1.3017105241160287e-02    -6.2631212654910007e-02
force* H123     1.6046971721137510e-01     5.7692855885086061e-02     3.1112003010638611e-01
force* H124    -1.6715546103563544e-02     1.2741561331469164e-01    -3.2902515015958700e-02
force* H125     1.6434153639405014e-01    -7.4440304811870944e-02    -1.2457543331708057e-01
force* H126    -3.8847782335298375e-01    -2.5367455042806508e-01    -2.3735011612685508e-01
force* H127    -1.9469706366524803e-01     1.7458755825287786e-01     5.5748115983244376e-02


Force Breakup:
    atom   Dir   nonLocalF       LocalF          NNF           TotalF
     0
            0 -3.0523458e-03 -8.2253854e-02  7.8029925e-02 -7.2762754e-03
            1  2.6149968e-02  8.8935385e-02 -1.6027564e-01 -4.5190286e-02
            2 -4.2097709e-02 -9.1089125e-02  2.2578708e-01  9.2600246e-02
     1
            0 -2.2985608e-01 -6.3005798e-01  1.4172537e+00  5.5733964e-01
            1  4.4175375e-02  2.1846856e-02 -1.2154696e-01 -5.5524725e-02
            2 -6.6132528e-03 -4.5432984e-01  4.7789491e-01  1.6951815e-02
     2
            0  2.0870303e-02  2.0224820e-01 -2.6757850e-01 -4.4459995e-02
            1  9.5072875e-02  5.3160141e-01 -8.1060525e-01 -1.8393096e-01
            2  1.5086841e-02  4.1197070e-01 -4.6619036e-01 -3.9132826e-02
     3
            0 -1.1812882e-01 -3.8555253e-01  6.2356353e-01  1.1988218e-01
            1  1.1369332e-02 -6.3835613e-02  3.3700933e-02 -1.8765348e-02
            2 -2.0467707e-02 -5.7131810e-02  9.7033954e-02  1.9434438e-02
     4
            0 -1.4103974e-02  7.1551748e-02 -4.3996906e-02  1.3450868e-02
            1  5.3814642e-02  2.8614514e-01 -4.2949591e-01 -8.9536125e-02
            2  3.1450897e-02  2.4253332e-01 -2.4421437e-01  2.9769849e-02
     5
            0  3.4865668e-02  1.9234637e-01 -2.7974203e-01 -5.2529987e-02
            1  3.8727945e-02  5.6722852e-02 -1.8917812e-01 -9.3727320e-02
            2 -2.4794763e-02 -4.9313531e-01  6.2940705e-01  1.1147698e-01
     6
            0  5.7505780e-02 -1.7266513e-02 -1.0871322e-01 -6.8473949e-02
            1 -4.7305471e-02 -1.1873720e-01  2.3953573e-01  7.3493061e-02
            2  3.1836072e-02  8.8027576e-02 -1.4728875e-01 -2.7425100e-02
     7
            0  1.3265438e-02 -1.7818877e-02  3.6811612e-02  3.2258173e-02
            1  4.7755226e-02  3.0220360e-01 -4.5451781e-01 -1.0455898e-01
            2 -7.3733152e-02 -6.5801675e-01  8.8327447e-01  1.5152457e-01
     8
            0  3.0562106e-02 -3.2532579e-02 -2.8856892e-03 -4.8561618e-03
            1 -2.4906388e-02 -1.4362692e-01  1.3932778e-01 -2.9205535e-02
            2 -6.2522460e-03  2.8483823e-01 -2.9446044e-01 -1.5874459e-02
     9
            0 -4.8009988e-02 -2.0613263e-01  3.6639841e-01  1.1225578e-01
            1 -2.8253713e-02 -3.3328891e-01  4.7520076e-01  1.1365814e-01
            2 -3.9479710e-02 -4.3692979e-01  6.3421007e-01  1.5780058e-01
    10
            0  1.8522091e-02  1.4719451e-01 -2.1141945e-01 -4.5702856e-02
            1 -9.0136984e-03 -1.1702582e-01  1.5939435e-01  3.3354833e-02
            2  1.6647917e-02  2.1585757e-01 -2.8557568e-01 -5.3070193e-02
    11
            0 -7.0075632e-03 -1.5443011e-01  1.8393357e-01  2.2495894e-02
            1 -1.6306605e-02 -2.3099701e-01  2.9019794e-01  4.2894321e-02
            2  2.6524723e-02  3.2677355e-01 -4.3337900e-01 -8.0080725e-02
    12
            0  9.9244718e-02  1.3501798e-01 -3.4297341e-01 -1.0871071e-01
            1 -5.8743584e-02 -2.2208796e-01  3.6062100e-01  7.9789456e-02
            2  4.0566366e-02 -5.3091966e-02 -8.1963166e-03 -2.0721917e-02
    13
            0 -6.5246961e-02 -9.2641838e-02  3.0462347e-01  1.4673467e-01
            1 -9.3731690e-02  1.2675003e-02  2.6295380e-01  1.8189712e-01
            2 -3.0732288e-02 -8.1375587e-03  4.5039614e-02  6.1697674e-03
    14
            0  1.2523511e-02 -6.5040345e-02  4.3051838e-02 -9.4649958e-03
            1 -4.7779333e-02 -2.0929384e-01  4.0748188e-01  1.5040871e-01
            2 -1.4882830e-02 -3.3293160e-01  4.0873526e-01  6.0920834e-02
    15
            0 -3.0437281e-02 -8.3401548e-02  1.5447949e-01  4.0640658e-02
            1 -4.7139866e-02 -1.4434507e-01  3.0320515e-01  1.1172021e-01
            2  3.1264967e-02  3.8214563e-01 -4.8322166e-01 -6.9811066e-02
    16
            0  4.6808054e-02 -2.6827538e-01  2.0583097e-01 -1.5636356e-02
            1 -1.4389533e-01 -3.2024350e-01  7.1645365e-01  2.5231482e-01
            2  1.5769077e-02  1.5684414e-01 -1.9270429e-01 -2.0091072e-02
    17
            0  2.2756553e-02  1.8865017e-01 -2.4979626e-01 -3.8389539e-02
            1  5.3503770e-03  1.3086464e-01 -1.2365588e-01  1.2559136e-02
            2 -1.8011925e-02  4.5821451e-01 -5.4091854e-01 -1.0071595e-01
    18
            0 -4.3914261e-02  1.1419190e-01 -5.2298107e-02  1.7979529e-02
            1 -1.1105468e-02  1.5920718e-01 -1.7888171e-01 -3.0779999e-02
            2 -3.5762920e-02  3.4422474e-01 -2.7566422e-01  3.2797599e-02
    19
            0  3.5649120e-02 -2.8623931e-01  2.2106908e-01 -2.9521110e-02
            1  1.6241473e-01  2.4911530e-01 -7.0974370e-01 -2.9821366e-01
            2 -2.7087491e-03 -1.6667863e-01  2.1278941e-01  4.3402033e-02
    20
            0 -6.0869474e-02  4.6074374e-02  1.2422142e-01  1.0942631e-01
            1 -9.7856299e-02 -2.8307608e-01  5.4905869e-01  1.6812631e-01
            2 -5.8166103e-02  5.8892335e-02  6.3574527e-02  6.4300759e-02
    21
            0 -2.5781561e-02 -7.7992119e-02  1.3534753e-01  3.1573850e-02
            1 -6.9418177e-02 -2.7719161e-01  4.3447612e-01  8.7866339e-02
            2 -4.1400031e-02 -3.7891298e-01  4.7185357e-01  5.1540566e-02
    22
            0  2.3799458e-02  1.5066193e-01 -2.6916383e-01 -9.4702436e-02
            1  1.1669907e-01  3.7692403e-01 -7.3507527e-01 -2.4145218e-01
            2  6.6505287e-03 -1.9690106e-01  1.9916893e-01  8.9183958e-03
    23
            0  4.6435834e-02  3.8136335e-01 -5.5016907e-01 -1.2236988e-01
            1 -1.8863760e-01  4.0608251e-02  5.3644274e-01  3.8841340e-01
            2 -1.1282123e-01  1.3408905e-01  2.7817140e-01  2.9943921e-01
    24
            0  1.9591257e-01 -9.8988688e-02 -4.8453923e-01 -3.8761535e-01
            1  1.2553456e-02 -7.6324556e-02  6.2172216e-02 -1.5988839e-03
            2 -3.9353344e-02 -4.1718607e-01  5.5859808e-01  1.0205866e-01
    25
            0 -9.5345024e-02 -2.2037818e-01  5.0950112e-01  1.9377792e-01
            1  8.2872790e-02 -8.1633305e-02 -1.5343797e-01 -1.5219849e-01
            2  2.1687212e-02  2.5542136e-01 -3.1934413e-01 -4.2235554e-02
    26
            0  1.8614426e-02 -1.5146898e-01  1.5082916e-01  1.7974607e-02
            1  9.3016463e-02  2.9360145e-01 -5.4188618e-01 -1.5526827e-01
            2  1.1157216e-01  1.0360379e-01 -4.4554274e-01 -2.3036680e-01
    27
            0 -8.3520088e-02  6.5332306e-02  5.5545558e-02  3.7357776e-02
            1 -1.8495892e-03  4.4303189e-01 -5.2232574e-01 -8.1143438e-02
            2 -3.3599216e-02 -2.3864923e-01  3.6285761e-01  9.0609165e-02
    28
            0  7.4227578e-02  4.9259249e-02 -3.0233434e-01 -1.7884751e-01
            1  4.1621141e-02  1.4804982e-01 -2.8668789e-01 -9.7016928e-02
            2  1.2099309e-01  4.6243978e-01 -8.2598509e-01 -2.4255222e-01
    29
            0  2.8017663e-02  3.9331182e-01 -5.1618271e-01 -9.4853226e-02
            1 -2.5295078e-02 -2.1178978e-01  2.7463076e-01  3.7545908e-02
            2 -3.0881273e-02 -6.2006339e-01  7.4941843e-01  9.8473759e-02
    30
            0 -1.3261965e-02 -2.8244428e-01  3.5276918e-01  5.7062928e-02
            1  1.5781516e-02 -9.5308149e-02  8.5665721e-02  6.1390882e-03
            2 -9.3099822e-02 -6.8077751e-01  9.8671642e-01  2.1283909e-01
    31
            0  1.7634685e-01  3.8891779e-01 -8.9707359e-01 -3.3180895e-01
            1 -4.2454429e-02 -4.2572840e-01  6.1442547e-01  1.4624265e-01
            2 -2.3909120e-02  1.9795275e-01 -1.3358612e-01  4.0457505e-02
    32
            0  2.1281146e-04 -6.6367525e-02  7.1169063e-02  5.0143498e-03
            1 -2.9440754e-03  1.9351339e-01 -1.6997445e-01  2.0594866e-02
            2 -1.2058140e-03  4.3877724e-01 -4.9366420e-01 -5.6092770e-02
    33
            0  4.9582295e-02  2.0370651e-01 -2.9156223e-01 -3.8273429e-02
            1 -9.8698407e-03 -2.5417282e-01  3.3892106e-01  7.4878399e-02
            2  5.0491217e-02  2.7127949e-01 -4.0129572e-01 -7.9525010e-02
    34
            0  7.1502473e-02  1.2249628e-01 -2.2370663e-01 -2.9707878e-02
            1 -5.4379904e-02  9.0402026e-02  2.1247500e-02  5.7269622e-02
            2  1.9632498e-02  2.4071826e-01 -2.9437885e-01 -3.4028094e-02
    35
            0  8.0549031e-02  2.2111205e-01 -4.9478506e-01 -1.9312399e-01
            1 -4.8364186e-02 -2.2839927e-01  3.7719332e-01  1.0042986e-01
            2 -7.0389107e-03 -3.3999830e-01  3.5849739e-01  1.1460173e-02
    36
            0 -8.0329365e-02 -3.1012239e-01  5.6089397e-01  1.7044221e-01
            1  1.7569165e-02  5.4902068e-01 -6.2915508e-01 -6.2565240e-02
            2  5.2152829e-02 -2.4979326e-01  1.3411332e-01 -6.3527109e-02
    37
            0 -4.7890035e-02 -2.4619932e-01  3.8491157e-01  9.0822219e-02
            1 -8.2251671e-03 -6.1394489e-01  7.0288536e-01  8.0715294e-02
            2 -2.2193394e-03 -2.7109437e-01  2.7252263e-01 -7.9107981e-04
    38
            0  1.9537858e-02  1.4098150e-01 -2.1196941e-01 -5.1450054e-02
            1 -8.5530827e-02 -1.7228777e-01  3.8156224e-01  1.2374365e-01
            2 -1.6756352e-03  1.6604426e-02  2.2238557e-02  3.7167348e-02
    39
            0  3.4928344e-02 -6.1453406e-02 -2.5502365e-02 -5.2027428e-02
            1  2.2432440e-02  3.0722071e-02 -1.6782661e-01 -1.1467210e-01
            2 -7.6736592e-02 -1.6313909e-01  4.3726986e-01  1.9739418e-01
    40
            0  7.3583134e-02  1.0672825e-01 -2.6396088e-01 -8.3649493e-02
            1  2.4206899e-02  3.6143264e-01 -5.2730205e-01 -1.4166251e-01
            2 -1.2832649e-01 -3.3797364e-01  6.3749659e-01  1.7119646e-01
    41
            0 -6.5638236e-02 -1.1333363e-01  2.7060389e-01  9.1632021e-02
            1 -1.4097887e-01 -2.3660417e-01  6.5831209e-01  2.8072905e-01
            2 -1.5291993e-01 -4.0032604e-01  8.6806182e-01  3.1481586e-01
    42
            0 -5.7805256e-03 -1.6077864e-01  2.2043894e-01  5.3879779e-02
            1 -1.5018459e-01 -4.2167243e-01  8.6233190e-01  2.9047488e-01
            2  5.7246938e-02  2.0248627e-01 -4.1809029e-01 -1.5835709e-01
    43
            0  1.1313481e-01  1.6202712e-01 -4.6594854e-01 -1.9078661e-01
            1  5.1597033e-03  3.7141533e-01 -4.0047665e-01 -2.3901617e-02
            2 -8.2219856e-02 -2.0476954e-02  2.3092301e-01  1.2822620e-01
    44
            0 -3.9081307e-02  1.3344797e-01 -8.0510207e-02  1.3856451e-02
            1  1.5813128e-02  3.3286051e-01 -4.1925167e-01 -7.0578038e-02
            2  2.7157912e-02 -2.1964249e-01  1.9589249e-01  3.4079177e-03
    45
            0 -6.7282570e-02 -3.2914227e-01  5.6249077e-01  1.6606593e-01
            1  1.0970031e-01  2.8194020e-01 -6.1157299e-01 -2.1993248e-01
            2 -2.8976652e-02 -8.3250245e-02  1.9713618e-01  8.4909285e-02
    46
            0  4.4666563e-02  2.7563487e-01 -4.5831105e-01 -1.3800962e-01
            1 -2.1423253e-03 -2.0640733e-01  2.4320864e-01  3.4658982e-02
            2 -1.8168573e-02  5.9521027e-02  2.0148323e-02  6.1500777e-02
    47
            0  1.1322309e-02 -1.1416323e-01  1.1333522e-01  1.0494298e-02
            1 -4.3900395e-03 -4.2159621e-01  5.0112225e-01  7.5136002e-02
            2  1.1548300e-01  1.9817510e-01 -4.3635600e-01 -1.2269789e-01
    48
            0  1.0163108e-01 -5.1154661e-04 -3.5318583e-01 -2.5206629e-01
            1 -2.3972516e-02  1.2840216e-01 -7.1039880e-02  3.3389768e-02
            2  2.2490021e-01  7.2838321e-01 -1.4447732e+00 -4.9148983e-01
    49
            0  2.9926624e-02  1.6294891e-02 -6.0560648e-02 -1.4339132e-02
            1  6.8946151e-02  2.1204059e-01 -3.6444710e-01 -8.3460358e-02
            2  9.0484444e-03 -1.7648088e-01  1.7240494e-01  4.9724960e-03
    50
            0  2.5797853e-02  7.1198743e-02 -1.2735370e-01 -3.0357109e-02
            1 -1.7638358e-03  9.8419317e-02 -1.1776980e-01 -2.1114316e-02
            2 -6.6308471e-02 -2.4294796e-01  4.4288207e-01  1.3362564e-01
    51
            0  8.7529062e-03 -5.0820496e-02  1.0443013e-01  6.2362538e-02
            1  4.3529711e-02  9.1985076e-02 -2.9931479e-01 -1.6380000e-01
            2 -5.1831876e-02 -3.9895594e-01  5.1608439e-01  6.5296571e-02
    52
            0  4.4939445e-02  1.7233461e-01 -2.6113823e-01 -4.3864173e-02
            1 -4.3348088e-02 -2.6293724e-01  4.0159121e-01  9.5305881e-02
            2 -1.5406225e-02 -2.3878155e-01  2.8797849e-01  3.3790719e-02
    53
            0 -3.9070970e-02 -1.2853426e-02  1.1119372e-01  5.9269327e-02
            1 -3.1321239e-02 -6.0340395e-02  1.1537411e-01  2.3712474e-02
            2  4.3459979e-02  2.4726895e-01 -3.4137480e-01 -5.0645880e-02
    54
            0  2.8973272e-02  1.8092448e-01 -2.8570124e-01 -7.5803491e-02
            1 -2.0666536e-02 -1.5709530e-01  2.1404298e-01  3.6281147e-02
            2  1.1145303e-01 -1.5081219e-01 -1.0339759e-01 -1.4275674e-01
    55
            0  3.4335651e-03  7.1410820e-02 -9.4416263e-02 -1.9571879e-02
            1 -3.5613754e-02 -1.1765955e-01  2.2357673e-01  7.0303425e-02
            2  2.4788514e-02  2.0303058e-01 -2.5824372e-01 -3.0424621e-02
    56
            0  2.3363492e-02 -3.0140660e-01  2.7842410e-01  3.8099074e-04
            1 -9.8286801e-02 -2.0117286e-01  4.8012727e-01  1.8066761e-01
            2  5.8578804e-02  2.1202094e-01 -3.6889570e-01 -9.8295960e-02
    57
            0  4.6193300e-02  8.6529288e-02 -1.6109834e-01 -2.8375752e-02
            1 -1.6856482e-02 -5.1733112e-02  9.3475206e-02  2.4885613e-02
            2 -9.4678562e-03 -1.2192492e-01  1.9998209e-01  6.8589307e-02
    58
            0 -1.0774001e-01 -2.4584098e-01  5.9115405e-01  2.3757306e-01
            1 -6.0233392e-02 -2.6107473e-01  4.6226386e-01  1.4095574e-01
            2 -9.6209137e-03 -2.7866810e-01  2.9805985e-01  9.7708387e-03
    59
            0  1.7611610e-01  3.9947816e-01 -8.9745408e-01 -3.2185982e-01
            1 -9.5073787e-03  5.2596746e-02 -8.8451385e-04  4.2204853e-02
            2 -9.6057422e-02 -4.6383402e-01  7.7990949e-01  2.2001805e-01
    60
            0 -9.5339207e-03  2.8919888e-01 -3.0137579e-01 -2.1710838e-02
            1  2.0198370e-01  3.3068115e-01 -9.9846312e-01 -4.6579827e-01
            2  1.1374614e-01  6.2451075e-02 -4.6511606e-01 -2.8891885e-01
    61
            0  4.2359961e-03 -7.9097601e-02  9.7753112e-02  2.2891507e-02
            1  2.5481512e-02  3.2772995e-01 -3.9072394e-01 -3.7512483e-02
            2 -4.8404436e-02 -4.9693541e-01  6.2277409e-01  7.7434248e-02
    62
            0 -1.2456729e-02  2.0503304e-01 -2.2535031e-01 -3.2774003e-02
            1  2.7132808e-02  1.9126119e-01 -2.7192065e-01 -5.3526654e-02
            2  2.4573348e-02  4.4448231e-01 -5.1622777e-01 -4.7172110e-02
    63
            0 -6.5416785e-04 -8.2675250e-02  1.0505634e-01  2.1726919e-02
            1 -4.8346115e-02 -2.3375502e-01  3.4515285e-01  6.3051717e-02
            2  1.1910258e-02 -1.0392571e-01  2.2915617e-02 -6.9099831e-02
    64
            0  9.9210835e-03  7.7984034e-02 -1.0399993e-01 -1.6094817e-02
            1  3.8555624e-02  2.3706929e-01 -3.5987533e-01 -8.4250413e-02
            2 -5.8349911e-03  2.2439010e-01 -2.5229220e-01 -3.3737088e-02
    65
            0  4.6433536e-02 -5.6007535e-02 -4.4620810e-02 -5.4194809e-02
            1 -6.7434266e-02 -5.8857520e-01  7.7384684e-01  1.1783737e-01
            2  1.2574020e-02 -2.5832513e-01  2.6970721e-01  2.3956098e-02
    66
            0  7.4895474e-02  3.4948523e-01 -5.7716680e-01 -1.5278610e-01
            1  9.9941327e-02  4.1307733e-02 -2.5843179e-01 -1.1718273e-01
            2  4.6402580e-02  3.4009010e-01 -4.8945527e-01 -1.0296258e-01
    67
            0 -6.8794956e-02 -5.4556975e-01  7.6313509e-01  1.4877038e-01
            1 -2.2434376e-03 -8.5942071e-02  7.8554446e-02 -9.6310629e-03
            2  1.0409677e-02  2.7236414e-01 -2.8620201e-01 -3.4281878e-03
    68
            0 -3.1940218e-04  4.4036321e-02 -1.1701634e-02  3.2015285e-02
            1 -4.4724531e-02  1.3897533e-01 -2.2715494e-02  7.1535305e-02
            2  4.4857370e-02  4.6295769e-01 -5.8459490e-01 -7.6779847e-02
    69
            0 -4.0062955e-02 -1.5220622e-01  2.4343222e-01  5.1163045e-02
            1 -2.7755987e-02 -2.2568590e-01  3.2785038e-01  7.4408484e-02
            2 -2.2418736e-02  2.0741939e-01 -1.7409150e-01  1.0909157e-02
    70
            0 -3.5123351e-02  1.0709754e-01 -5.1987622e-02  1.9986566e-02
            1  5.7633524e-02  1.1761023e-01 -2.5161264e-01 -7.6368884e-02
            2  2.0445824e-01  3.6680455e-01 -1.0189746e+00 -4.4771179e-01
    71
            0 -2.6262535e-02 -6.8577355e-02  1.5833169e-01  6.3491801e-02
            1  4.9771821e-02  3.9110481e-01 -5.4649042e-01 -1.0561379e-01
            2  3.9940573e-02  6.5059010e-01 -8.0624375e-01 -1.1571308e-01
    72
            0  2.2311776e-02  1.1604389e-01 -1.8207587e-01 -4.3720200e-02
            1 -9.2340907e-03  1.5386706e-01 -1.1858789e-01  2.6045079e-02
            2 -1.2445693e-01 -5.2603276e-01  9.1181371e-01  2.6132401e-01
    73
            0  1.0802198e-02  3.1183872e-01 -4.2003712e-01 -9.7396196e-02
            1  4.4931788e-02  2.5169906e-01 -3.8574788e-01 -8.9117028e-02
            2  1.2743106e-02 -4.4356318e-02 -5.7497164e-03 -3.7362929e-02
    74
            0 -1.9397168e-02  4.1707460e-02 -2.0128200e-02  2.1820920e-03
            1  6.4627853e-03 -1.8368423e-01  2.4263582e-01  6.5414380e-02
            2 -9.6862649e-02 -3.0774520e-01  5.8941352e-01  1.8480567e-01
    75
            0 -1.5608135e-03  1.4558706e-01 -1.8800289e-01 -4.3976645e-02
            1  2.0803487e-02  5.1097933e-01 -6.2878009e-01 -9.6997272e-02
            2  2.3944700e-02 -1.9344597e-01  1.5018275e-01 -1.9318523e-02
    76
            0 -2.7048821e-02 -1.0489771e-01  1.9663181e-01  6.4685277e-02
            1  2.8099078e-02  4.3578856e-01 -5.9523357e-01 -1.3134593e-01
            2  5.5236119e-02  4.0999553e-01 -5.6959215e-01 -1.0436050e-01
    77
            0  4.6080138e-02  2.5571832e-01 -3.9110619e-01 -8.9307736e-02
            1  6.4914861e-02  1.4275761e-01 -3.1539860e-01 -1.0772612e-01
            2  1.1588035e-01  2.9421888e-02 -4.0050718e-01 -2.5520494e-01
    78
            0  5.6084513e-02  2.6310888e-01 -4.1591226e-01 -9.6718868e-02
            1 -1.4684422e-03 -1.2120514e-01  1.1980234e-01 -2.8712471e-03
            2 -5.4380193e-02 -2.6147217e-01  3.8387644e-01  6.8024071e-02
    79
            0 -9.5072708e-03  5.7307916e-02 -1.7578888e-02  3.0221757e-02
            1  1.4912699e-01  1.3606884e-01 -5.1405932e-01 -2.2886349e-01
            2  7.0695178e-04 -1.2235399e-01  1.5014787e-01  2.8500832e-02
    80
            0 -6.9121980e-03  2.7305227e-01 -3.1640121e-01 -5.0261140e-02
            1  4.2883019e-02 -3.7234085e-02 -5.1140775e-02 -4.5491842e-02
            2 -1.1142891e-01 -4.1624128e-01  6.8637627e-01  1.5870608e-01
    81
            0 -2.2308785e-01 -2.9978827e-01  1.0361331e+00  5.1325694e-01
            1 -5.8152578e-02 -4.8389842e-02  2.6901491e-01  1.6247250e-01
            2 -1.0478968e-01  2.7949510e-01  5.3068097e-02  2.2777352e-01
    82
            0 -1.5773414e-04  4.4301557e-02 -1.1174741e-02  3.2969081e-02
            1 -1.1394366e-02 -2.2245942e-01  3.3622477e-01  1.0237098e-01
            2 -1.4546997e-02  9.2611629e-02 -1.5151359e-01 -7.3448963e-02
    83
            0 -4.9148713e-02 -2.3769759e-01  3.5411562e-01  6.7269320e-02
            1 -1.1668086e-01 -4.5011023e-01  7.1333166e-01  1.4654057e-01
            2 -6.5937583e-02 -3.5119203e-01  5.7373549e-01  1.5660588e-01
    84
            0 -1.3755456e-04 -1.9435933e-03 -1.0055750e-02 -1.2136898e-02
            1  8.1229538e-03 -8.2679442e-02  5.2532704e-02 -2.2023784e-02
            2  1.4530886e-01  4.7823341e-01 -8.8857156e-01 -2.6502929e-01
    85
            0 -4.3736012e-02  2.9686689e-02  4.2672211e-02  2.8622888e-02
            1 -2.5528621e-02 -2.1853363e-01  3.5603303e-01  1.1197078e-01
            2 -4.7410908e-02 -4.0725380e-01  5.4104553e-01  8.6380830e-02
    86
            0 -2.7500255e-02 -1.2788649e-03  7.4451152e-02  4.5672032e-02
            1  1.1530149e-02 -2.4876061e-01  2.1522326e-01 -2.2007202e-02
            2 -4.4426431e-02  1.0096868e-01  3.5631637e-02  9.2173888e-02
    87
            0  1.3588241e-01  2.6495326e-01 -7.2506020e-01 -3.2422453e-01
            1  1.0136326e-01  1.8890480e-01 -5.4655874e-01 -2.5629068e-01
            2 -1.5546183e-02  1.3973516e-01 -1.2457601e-01 -3.8703287e-04
    88
            0 -3.1314679e-02  7.4051867e-03  5.3082024e-02  2.9172532e-02
            1  1.6889397e-02 -1.5101440e-01  1.4484328e-01  1.0718273e-02
            2 -5.2487720e-02 -2.0703472e-01  3.4786736e-01  8.8344920e-02
    89
            0  1.2038795e-01 -1.5712432e-02 -3.0583360e-01 -2.0115808e-01
            1 -1.0169802e-01 -1.9584432e-01  4.9140678e-01  1.9386444e-01
            2  2.2544206e-02  2.7224775e-01 -3.4686478e-01 -5.2072819e-02
    90
            0  1.2864890e-02  1.6804303e-01 -2.3153802e-01 -5.0630105e-02
            1  4.2609646e-02  1.3228854e-02 -8.8699434e-02 -3.2860934e-02
            2  3.3136018e-02 -6.3485039e-02 -4.2037404e-03 -3.4552762e-02
    91
            0 -2.6622470e-02 -1.5062734e-01  2.2201649e-01  4.4766684e-02
            1  2.7697896e-02  5.8281932e-01 -6.9289853e-01 -8.2381307e-02
            2  3.6451381e-02 -1.1163995e-01  3.4899372e-02 -4.0289196e-02
    92
            0  1.7350987e-02 -9.5501929e-02  3.1610211e-02 -4.6540731e-02
            1 -5.1995331e-02 -6.5061918e-01  8.2964254e-01  1.2702804e-01
            2 -4.4943084e-02 -3.5118122e-01  4.4652911e-01  5.0404809e-02
    93
            0 -4.6386632e-02 -1.0448046e-01  2.2639657e-01  7.5529474e-02
            1 -4.0879164e-03 -3.1884899e-01  3.5057520e-01  2.7638298e-02
            2  7.5747128e-02  7.3980168e-02 -2.7364813e-01 -1.2392083e-01
    94
            0  3.5068526e-03 -1.8723519e-01  2.2968924e-01  4.5960901e-02
            1 -2.0780256e-02 -2.6787208e-01  3.2568090e-01  3.7028555e-02
            2 -6.0277061e-03 -2.3836174e-01  2.5304542e-01  8.6559781e-03
    95
            0  5.8207161e-03  2.3394928e-01 -2.6892553e-01 -2.9155531e-02
            1  1.6157799e-03 -1.0141590e-01  1.0519181e-01  5.3916911e-03
            2 -2.6204028e-03 -3.2630128e-01  3.1140729e-01 -1.7514395e-02
    96
            0  5.0389430e-03 -6.5097057e-02  2.1059977e-02 -3.8998136e-02
            1 -1.7698912e-02  1.2561418e-01 -9.1299126e-02  1.6616143e-02
            2 -2.2637158e-02  4.0475115e-01 -3.7421924e-01  7.8947512e-03
    97
            0 -1.5481629e-02 -6.2932099e-02  1.1114818e-01  3.2734449e-02
            1 -3.4966452e-02 -1.4560028e-01  2.7250678e-01  9.1940053e-02
            2 -9.8221477e-02  2.5557176e-01 -7.1821064e-02  8.5529221e-02
    98
            0  7.8810690e-03 -4.2259260e-02  3.3554697e-02 -8.2349410e-04
            1  9.2153475e-02  3.6054168e-01 -5.9864314e-01 -1.4594798e-01
            2 -1.5589431e-02 -9.6718709e-02  1.3403476e-01  2.1726621e-02
    99
            0 -6.1977886e-02 -2.0760746e-01  3.9907785e-01  1.2949250e-01
            1  1.3590671e-01  1.3950618e-01 -5.0903648e-01 -2.3362359e-01
            2  2.5099295e-02  1.7491720e-01 -2.3921167e-01 -3.9195170e-02
   100
            0 -2.0060909e-02 -8.3566809e-02  1.6488024e-01  6.1252527e-02
            1  5.4628318e-02  2.7257498e-01 -4.3346489e-01 -1.0626158e-01
            2 -6.0250697e-02 -3.9842039e-01  5.9513638e-01  1.3646530e-01
   101
            0  1.3373573e-01  2.3417708e-01 -6.3448219e-01 -2.6656938e-01
            1  5.8326924e-02  1.6298425e-01 -3.7500165e-01 -1.5369047e-01
            2 -3.2288994e-02  4.2587318e-01 -3.2393449e-01  6.9649696e-02
   102
            0 -1.3427593e-01 -1.1384590e-01  5.3712500e-01  2.8900318e-01
            1 -1.0305186e-01 -9.8983127e-02  3.8135093e-01  1.7931595e-01
            2  4.1353336e-02  1.0399587e-01 -1.7749386e-01 -3.2144647e-02
   103
            0 -1.8902989e-01 -4.5555184e-01  1.1559423e+00  5.1136055e-01
            1 -1.3489247e-01 -2.8833355e-01  7.9895136e-01  3.7572535e-01
            2 -6.6710760e-02  2.8509487e-01 -1.0707994e-01  1.1130417e-01
   104
            0  8.1074490e-02  2.5269575e-01 -4.8071087e-01 -1.4694063e-01
            1 -8.3661098e-03  3.5362350e-01 -3.7111638e-01 -2.5858993e-02
            2  4.2514856e-02  2.3954925e-02 -1.4790866e-01 -8.1438881e-02
   105
            0 -5.5728888e-02 -2.4863099e-01  3.9091663e-01  8.6556756e-02
            1  3.8055508e-02  2.9053359e-01 -3.9457960e-01 -6.5990506e-02
            2  2.8951317e-02  4.9275396e-01 -6.2179779e-01 -1.0009251e-01
   106
            0 -1.3511527e-02  9.7273363e-02 -8.5946929e-02 -2.1850929e-03
            1 -8.6545151e-04 -1.8624296e-01  1.8188991e-01 -5.2185024e-03
            2  2.6466584e-02 -1.7080463e-01  9.7523570e-02 -4.6814473e-02
   107
            0  1.8529456e-03  6.1193306e-02 -1.0996899e-01 -4.6922742e-02
            1 -7.6764271e-04 -4.3426104e-01  5.3612703e-01  1.0109835e-01
            2  1.3294749e-02 -1.9364189e-01  1.5543838e-01 -2.4908764e-02
   108
            0 -1.5228190e-01 -1.5976035e-01  6.0065901e-01  2.8861676e-01
            1  9.2762358e-02  3.7640601e-01 -6.9828857e-01 -2.2912020e-01
            2  5.9550667e-02 -4.0165267e-02 -1.3521850e-01 -1.1583310e-01
   109
            0 -5.7158804e-02 -3.1192982e-01  4.8362281e-01  1.1453418e-01
            1  7.8752230e-02  3.5550048e-01 -5.6656658e-01 -1.3231386e-01
            2  7.4031191e-02  5.7517592e-01 -8.1146462e-01 -1.6225751e-01
   110
            0  2.7554301e-02 -6.0912289e-02  3.8673789e-02  5.3158004e-03
            1 -4.7799113e-02 -4.6495337e-01  5.8656560e-01  7.3813114e-02
            2 -5.4567403e-02 -6.0109726e-01  7.8445593e-01  1.2879127e-01
   111
            0 -2.2961767e-02 -5.8632540e-02  1.0790092e-01  2.6306612e-02
            1 -2.1660034e-02 -5.9226358e-02  9.5002294e-02  1.4115902e-02
            2 -1.3446455e-02 -3.3189624e-01  4.0049259e-01  5.5149899e-02
   112
            0  5.1984339e-02 -5.3760204e-02 -1.2195806e-02 -1.3971671e-02
            1  1.2176190e-01  7.0764004e-02 -3.8722562e-01 -1.9469972e-01
            2  3.1905212e-02 -2.7515752e-01  2.6352680e-01  2.0274484e-02
   113
            0 -1.3420861e-01 -3.0989827e-01  7.4222100e-01  2.9811412e-01
            1 -1.1427763e-01 -2.0855560e-01  5.1814973e-01  1.9531649e-01
            2 -3.5246638e-02 -2.6319111e-01  4.1442219e-01  1.1598444e-01
   114
            0 -6.0473491e-02 -1.3176586e-01  2.3746293e-01  4.5223582e-02
            1  2.8517155e-02  9.2738687e-02 -1.0623052e-01  1.5025323e-02
            2 -2.4678921e-02 -1.3609673e-01  2.5966854e-01  9.8892886e-02
   115
            0  7.6374819e-03  1.5166160e-01 -1.8391774e-01 -2.4618656e-02
            1 -6.8432157e-04  1.2753518e-01 -1.5459646e-01 -2.7745599e-02
            2  1.5790683e-02  2.9783117e-01 -3.2400319e-01 -1.0381334e-02
   116
            0  3.3618813e-03  4.4302744e-02 -9.5019990e-02 -4.7355364e-02
            1 -3.9110629e-02 -1.7445699e-01  2.9348089e-01  7.9913267e-02
            2  3.2710572e-02  5.2079239e-01 -6.7000196e-01 -1.1649899e-01
   117
            0  1.4038572e-02  6.2167345e-02 -9.6326960e-02 -2.0121044e-02
            1  9.0008946e-02  4.0183517e-01 -6.5646363e-01 -1.6461951e-01
            2  5.8148384e-02  6.1705310e-01 -8.2206379e-01 -1.4686231e-01
   118
            0  4.6812319e-02 -1.7967055e-02 -9.8217368e-02 -6.9372104e-02
            1  1.9203061e-02  1.7552645e-01 -2.5317987e-01 -5.8450356e-02
            2  3.1216071e-02  5.7032157e-01 -7.1426979e-01 -1.1273214e-01
   119
            0  1.3068740e-01  3.2219613e-01 -7.2922012e-01 -2.7633659e-01
            1  7.4063575e-02  3.5975374e-01 -5.8245523e-01 -1.4863792e-01
            2 -1.5238660e-01 -3.7285983e-01  7.7504485e-01  2.4979842e-01
   120
            0 -3.6081970e-02 -1.7489067e-02  7.9929624e-02  2.6358586e-02
            1 -1.0245131e-01 -2.4962919e-01  5.5990711e-01  2.0782662e-01
            2  1.2271963e-01  2.4985588e-01 -6.8968802e-01 -3.1711251e-01
   121
            0  5.3998486e-02  5.7243662e-01 -8.0389962e-01 -1.7746451e-01
            1  2.8427651e-02  3.0456225e-01 -4.1716482e-01 -8.4174914e-02
            2 -1.5427750e-02 -7.1465750e-02  9.2328388e-02  5.4348888e-03
   122
            0 -1.3236930e-01 -1.5430752e-01  5.4553012e-01  2.5885330e-01
            1  7.6491212e-03 -3.6209012e-01  3.6745811e-01  1.3017105e-02
            2  1.8092421e-02  2.7192716e-01 -3.5265079e-01 -6.2631213e-02
   123
            0 -6.9397523e-02 -4.1653920e-01  6.4640644e-01  1.6046972e-01
            1 -3.1319427e-02  2.0461710e-01 -1.1560481e-01  5.7692856e-02
            2 -1.7402812e-01 -4.8001700e-01  9.6516514e-01  3.1112003e-01
   124
            0 -1.4819101e-02  1.3141333e-01 -1.3330978e-01 -1.6715546e-02
            1 -7.0280070e-02 -2.8048983e-01  4.7818552e-01  1.2741561e-01
            2 -1.2148113e-02  3.3763665e-01 -3.5839106e-01 -3.2902515e-02
   125
            0 -9.8659807e-02 -2.2360829e-01  4.8660963e-01  1.6434154e-01
            1 -5.4703410e-03  2.3708957e-01 -3.0605953e-01 -7.4440305e-02
            2  1.2025632e-01 -7.1267888e-02 -1.7356386e-01 -1.2457543e-01
   126
            0  1.7876386e-01  4.6035069e-02 -6.1327675e-01 -3.8847782e-01
            1  6.9520093e-02  1.3546027e-01 -4.5865491e-01 -2.5367455e-01
            2  6.9348625e-02  4.0977211e-01 -7.1647085e-01 -2.3735012e-01
   127
            0  8.3214927e-02  3.3906340e-01 -6.1697539e-01 -1.9469706e-01
            1 -1.0102585e-01 -2.6438702e-01  5.4000043e-01  1.7458756e-01
            2 -6.9261369e-03 -1.0593900e-01  1.6861326e-01  5.5748116e-02

broadcasted
Done H128_inpFiles// runs on ray16 as process ID 18165 started at Sat Sep 13 13:31:26 2025
Process     0 on ray16 reporting (~)
