# Supplementary material for: Bias and Its Control in Stochastic Approaches to Electronic-Structure Theory
Source: J Chem Theory Comput. 2026 Mar 17;22(7):3316–26. doi: 10.1021/acs.jctc.5c01970 (PMC13085235; doi:10.1021/acs.jctc.5c01970)
Supplement: Supplementary file 3 [file ct5c01970_si_003.txt]

MMMMMMMMMMMMMMMMMMMMMMMMMMMMMMMMXdkMMMMMMMMMMMMMMMMMMMMMMMMMMMMMMMMMMMMMMMMMMMMM
MMMMMMMMMMMMMMMMMMMMMMMMMMMMMMMM0'cNMMMMMMMMMMMMMMMMMMMMMMMMMMMMMMMMMMMMMMMMMMMM
MMMMMMMMMMMMMMMMMMMMMMMMMMMMMMMMd.'0MMMMMMMMMMMMMMMMMMMMMMMMMMMMMMMMMMMMMMMMMMMM
MMMMMMMMMMMMMMMMMMMMMMMMMMMMMMMNc .dWWMMMMMMMMMMMMMMMMMMMMMMMMMMMMMMMMMMMMMMMMMM
MMMMMMMMMMMMMMMMMMMMMMMMMMMMMMMK,  lko0MMMMMMMMMMMMMMMMMMMMMMMMMMMMMMMMMMMMMMMMM
MMMMMMMMMMMMMMMMMMMMMMMMMMMMMMM0'  ...OMMMMMMMMMMMMMMMMMMMMMMMMMMMMMMMMMMMMMMMMM
MMMMMMMMMMMMMMMMMMMMMMMMMMMMMMMNo. .'dNMMMMMMMMMMMMMMMMMMMMMMMMMMMMMMMMMMMMMMMMM
MMMMMMMMMMMMMMMMMMMMMMMMMMMMMMMMWKxxKWMMMMMMMMMMMMMMMMMMMMMMMMMMMMMMMMMMMMMMMMMM
MMMMMMMMMMMMMMMMMMMMMMMMMMMMMMMMMk,.lXMMMMMMMMMMMMMMMMMMMMMMMMMMMMMMMMMMMMMMMMMM
MMMMMMMMMMMMMMMMMMMMMMMMMMMMMMMMMd. ,KMMMMMMMMMMMMMMMMMMMMMMMMMMMMMMMMMMMMMMMMMM
MMMMMMMMMMMMMMMMMMMMMMMMMMMMMMMMMd  '0MMMMMMMMMMMMMMMMMMMMMMMMMMMMMMMMMMMMMMMMMM
MMMMMMMMMMMMMMMMMMMMMMMMMMMMMMMMMo  .OMMMMMMMMMMMMMMMMMMMMMMMMMMMMMMMMMMMMMMMMMM
MMMMMMMMMMMMMMMMMMMMMMMMMMMMMMMMWo  .kMMMMMMMMMMMMMMMMMMMMMMMMMMMMMMMMMMMMMMMMMM
MMMMMMMMMMMMMMMMMMMMMMMMMMMMMMMMWl  .xMMMMMMMMMMMMMMMMMMMMMMMMMMMMMMMMMMMMMMMMMM
MMMMMMMMMMMMMMMMMMMMMMMMMMMMMMMMWc  .xMMMMMMMWWMMMMMMMMMMMMMMMMMMMMMMMMMMMMMMMMM
MMMMMMMMMMMMMMMMMMMMMMMMMMMMMMMMNc   dMMMMWWNxlKMMMMMMMMMMMMMMMMMMMMMMMMMMMMMMMM
MMMMMMMMMMMMMMMMMMMMMMMMMMMMMMMMN:   oWMMMMKc. :XWWWKKWWMMMMMMMMMMMMMMMMMMMMMMMM
MMMMMMMMMMMMMMMMMMMMMMMMMMMMMMMMX;   lWMMWk'    l0d;.:XMMMMMMMMMMMMMMMMMMMMMMMMM
MMMMMMMMMMMMMMMMMMMMMMMMMMMMMMMMX;   cNX0o.      .   lNMMMMMMMMMMMMMMMMMMMMMMMMM
MMMMMMMMMMMMMMMMMMMMMMMMMMMMMMMMK;   :k:.    ..    ,xNWMMMMMMMMMMMMMMMMMMMMMMMMM
MMMMMMMMMMMMMMMMMMMMMMMMMMMMMMMMK,   ..    .dKx.  .kWWWMMMMMMMMMMMMMMMMMMMMMMMMM
MMMMMMMMMMMMMMMMMMMMMMMMMMMMMMMM0'       .:0WMWO'  ;KMMMMMMMMMMMMMMMMMMMMMMMMMMM
MMMMMMMMMMMMMMMMMMMMMMMMMMMMMMMM0'     ,lkNWMMMW0;  lNMMMMMMMMMMMMMMMMMMMMMMMMMM
MMMMMMMMMMMMMMMMMMMMMMMMMMMMMMMMO.   .dXMMMMMMMMMXc.dWMMMMMMMMMMMMMMMMMMMMMMMMMM
MMMMMMMMMMMMMMMMMMMMMMMMMMMMMMWK:  .:0WMMMMMMMMMMMXKNMMMMMMMMMMMMMMMMMMMMMMMMMMM
MMMMMMMMMMMMMMMMMMMMMMMMMMMMMWk,  ,kWMMM                                   MMMMM
MMMMMMMMMMMMMMMMMMMMMMMMMMMMXo. .dXMMMMM Inbar suite: DFT 2.2.0            MMMMM
MMMMMMMMMMMMMMMMMMMMMMMMMMMK: .cKMMMMMMM Code compilation spacetime:       MMMMM
MMMMMMMMMMMMMMMMMMMMMMMMMMMO',kWMMMMMMMM  Jerusalem, Jul 23 2025, 18:48:25 MMMMM
MMMMMMMMMMMMMMMMMMMMMMMMMMMO',kWMMMMMMMM                                   MMMMM
MMMMMMMMMMMMMMMMMMMMMMMMMMW0d0MMMMMMMMMMMMMMMMMMMMMMMMMMMMMMMMMMMMMMMMMMMMMMMMMM
MMMMMMMMMMMMMMMMMMMMMMMMMMMMMMMMMMMMMMMMMMMMMMMMMMMMMMMMMMMMMMMMMMMMMMMMMMMMMMMM
mpi: Process     0 on dizzy01
Job H8_inpFiles// runs on dizzy01 as process ID 321909 started at Thu Sep  4 17:10:13 2025
print options (1=input; 2=anything;4=master; 8=any cpu) 0=none 5=Minimal 6=Detailed 10=Full = 5
IO grid flags:  density = 0 vks = 0 vnuc = 0
IO store flags: density = 0 states = 0 numUnOccEigens = 10
Max threads = 1 faster_blas_threads = 2
Opened H8_inpFiles//seed.inp for read
Initial MasterSeed: 0
Final MasterSeed: 484487930 Control: 10000
peeking grid type: kspace
grid type: kspace
num_cartesian_dimensions = 3
Showing grid params:
Grid is kspace
Cartesian Grid Params: -None-
Hamiltonian dimension = 365
  DIM      MASS     N          Rini                  Rfin                 RDelta
                               Kini                  Kfin                 KDelta
   0      1.0000    18 -1.78073893946875e+00  1.78073893946875e+00  1.97859882163194e-01
                       -1.58778657868532e+01  1.58778657868532e+01  1.76420730965036e+00
   1      1.0000    18 -1.78073893946875e+00  1.78073893946875e+00  1.97859882163194e-01
                       -1.58778657868532e+01  1.58778657868532e+01  1.76420730965036e+00
   2      1.0000    18 -1.78073893946875e+00  1.78073893946875e+00  1.97859882163194e-01
                       -1.58778657868532e+01  1.58778657868532e+01  1.76420730965036e+00
k-point:  4.41051827412589e-01 4.41051827412589e-01 4.41051827412589e-01
FFT-Threads                   =   1
eCutoff                       =  3.00000000000000e+01 (Eh)  8.16326530612245e+02 (eV)
sqrt(2*eCoutOff)              =  7.74596669241483e+00 (ao^-1)
Opened H8_inpFiles//interaction.inp for read
X-screen=None 0
ScrnKind = 0
Functional = PW92, RealExchFactor = 0
Opened H8_inpFiles//exht.par for read
Opened H8_inpFiles//molecule.inp for read
nthreads_for_pseudopotential_calculations = 1
Read NNdata from file = 0
Coordinate Input type (0=verbatim; 1=from file; 2=scaled) = 2
Opening nuclear position file (will override input) H8_inpFiles//coords.inp
Opened H8_inpFiles//coords.inp for read
Read gBasis = 0
Num of atoms = 8
H Instances = 8
H0        -0.596201        -0.541559        -0.844491
H1        -1.178570        -1.149177         0.692445
H2        -1.231747         1.236630        -1.056061
H3        -1.035674         0.861369         0.960869
H4         0.777346        -1.199798        -1.034631
H5         0.853962        -0.649121         1.185882
H6         0.568640         0.924513        -1.087598
H7         0.844933         0.619168         1.050208
Partitions: [8]:
   0 [   1]:     5
   1 [   1]:     6
   2 [   1]:     0
   3 [   1]:     3
   4 [   1]:     4
   5 [   1]:     2
   6 [   1]:     1
   7 [   1]:     7
Partition size   number of partitions   number of atoms
==============   ====================   ===============
      1                   8                     8
total:                    8                     8
 num threads ideal speedup
       1    1.0e+00
do Forces? = 1
Opened H8_inpFiles//populations.inp for read
Population Data:
Charge = 0 Magnetization = 0 OpenShell = 0 standardPops = 1
ThermalCalculations = 1 beta = 21.0514 miu = 0.351467 eGapestimate = 1 totOrbs = 10 nelecs_to_impose = -1
Closed shell calculation, nOrbs=   4
gor_r:   0.00000000000000e+00  8.01332522760937e-02  1.60266504552187e-01  2.40399756828281e-01  3.20533009104375e-01  4.00666261380469e-01  4.80799513656562e-01  5.60932765932656e-01  6.41066018208750e-01  7.21199270484843e-01  8.01332522760937e-01  8.81465775037031e-01  9.61599027313125e-01  1.04173227958922e+00  1.12186553186531e+00  1.20199878414141e+00  1.28213203641750e+00  1.36226528869359e+00  1.44239854096969e+00  1.52253179324578e+00  1.60266504552187e+00
Opened H8_inpFiles//dft.inp for read
Initial state option = -2
Optimize Structure? = 0
gTolerance = 0.0001
StopAt = 1e-09 AddStatesCrazy=18 CrazyChebyOrder=10
SCF initialization: random states
atom_list Position:
position     H0  -5.9620080465802905e-01 -5.4155927370833856e-01 -8.4449123485965061e-01
position     H1  -1.1785697735419147e+00 -1.1491765641706966e+00  6.9244514962122672e-01
position     H2  -1.2317471400822799e+00  1.2366296337267502e+00 -1.0560610671850206e+00
position     H3  -1.0356741663997364e+00  8.6136886421534697e-01  9.6086937906946013e-01
position     H4   7.7734612104429712e-01 -1.1997982149527262e+00 -1.0346310554052593e+00
position     H5   8.5396166187493627e-01 -6.4912111714825516e-01  1.1858817068188798e+00
position     H6   5.6863995891996522e-01  9.2451279707647493e-01 -1.0875980291864149e+00
position     H7   8.4493258908614366e-01  6.1916804238310208e-01  1.0502077581742391e+00
nucE =  0.00000000000000e+00
scf     iter        Energy          DE/Ne     diisR^2      mu          Ne       LastOcc     DM      diis.I   WT  
scf      1  1.3811970658733344e+02  1.80e+01  1.00e+00  3.32207e-01  8.000e+00  8.0e-01  1.061e+00     1  1.26e-04
scf      2 -2.3596336416960129e+00 -1.76e+01  1.00e+00  1.81939e+00  8.000e+00 6.9e-126  1.354e+00     1  3.34e-03
scf      3 -3.6391620665376392e+00 -1.60e-01  1.00e+00  7.46217e-01  8.000e+00  1.2e-23  1.167e+00     1  6.34e-03
scf      4 -3.6323880552650665e+00  8.47e-04  4.01e-01  7.46047e-01  8.000e+00  2.5e-17  1.063e+00     2  9.68e-03
scf      5 -3.5246353848720271e+00  1.35e-02  4.45e-01  7.45794e-01  8.000e+00  3.5e-14  1.518e+00     3  1.28e-02
scf      6 -8.1984541018087818e+00 -5.84e-01  1.70e+00  8.26086e-01  8.000e+00  2.1e-13  3.204e+00     4  1.59e-02
scf      7 -2.8964446120076559e+00  6.63e-01  6.63e+00  6.97795e-01  8.000e+00  2.1e-14  1.301e+00     5  1.89e-02
scf      8 -3.2163812266225480e+00 -4.00e-02  2.59e+00  8.04511e-01  8.000e+00  1.9e-15  1.415e+00     6  2.20e-02
scf      9 -3.5570345326344639e+00 -4.26e-02  1.31e+00  8.15425e-01  8.000e+00  1.7e-13  1.029e+00     7  2.51e-02
scf     10 -3.6453242424303824e+00 -1.10e-02  5.37e-03  7.50627e-01  8.000e+00  2.1e-12  9.876e-01     8  2.81e-02
scf     11 -3.6290426076880644e+00  2.04e-03  1.84e-01  7.44619e-01  8.000e+00  2.9e-12  1.007e+00     9  3.12e-02
scf     12 -3.6457071069604834e+00 -2.08e-03  5.12e-02  7.47513e-01  8.000e+00  3.9e-12  1.002e+00    10  3.43e-02
scf     13 -3.6300865595273106e+00  1.95e-03  1.68e-01  7.44819e-01  8.000e+00  3.9e-12  1.021e+00    11  3.74e-02
scf     14 -3.6225575602705380e+00  9.41e-04  6.51e-02  7.46937e-01  8.000e+00  4.4e-12  1.047e+00    12  4.04e-02
scf     15 -3.6238742755463873e+00 -1.65e-04  5.20e-03  7.50258e-01  8.000e+00  4.9e-12  1.062e+00    13  4.35e-02
scf     16 -3.6242154396200252e+00 -4.26e-05  4.57e-05  7.51906e-01  8.000e+00  5.1e-12  1.062e+00    14  4.66e-02
scf     17 -3.6241554377126342e+00  7.50e-06  4.56e-05  7.51907e-01  8.000e+00  5.1e-12  1.058e+00    15  4.97e-02
scf     18 -3.6242028518649816e+00 -5.93e-06  2.27e-04  7.51438e-01  8.000e+00  5.1e-12  1.057e+00    16  5.28e-02
scf     19 -3.6242005543230973e+00  2.87e-07  4.59e-04  7.51265e-01  8.000e+00  5.1e-12  1.058e+00    17  5.58e-02
scf     20 -3.6241992894894901e+00  1.58e-07  2.49e-04  7.51356e-01  8.000e+00  5.1e-12  1.059e+00    18  5.92e-02
scf     21 -3.6241807458385931e+00  2.32e-06  1.70e-04  7.51387e-01  8.000e+00  5.1e-12  1.061e+00    19  6.23e-02
scf     22 -3.6241829804371291e+00 -2.79e-07  1.18e-05  7.51561e-01  8.000e+00  5.1e-12  1.062e+00    20  6.54e-02
scf     23 -3.6241829870859696e+00 -8.31e-10  2.42e-06  7.51602e-01  8.000e+00  5.1e-12  1.062e+00    21  6.85e-02
scf     24 -3.6241830059219962e+00 -2.35e-09  1.55e-06  7.51652e-01  8.000e+00  5.1e-12  1.062e+00    22  7.16e-02
scf     25 -3.6241830734447498e+00 -8.44e-09  2.61e-08  7.51632e-01  8.000e+00  5.1e-12  1.062e+00    23  7.46e-02
scf*    26 -3.6241830744519685e+00 -1.26e-10  2.24e-10  7.51632e-01  8.000e+00  5.1e-12  1.062e+00    24  7.77e-02
Dipole Moment =  -3.4899e-01  7.0447e-01  7.1351e-01
Please wait till files are saved...
Calculating eigenstates, please wait!
arpack calculation of 28 KS eigenstates
arpack: comm_Iters = 60 nConv = 28, numOps = 366 nOrthogonalizations = 365
ShS>****** <E> sqrt(<E^2> -<E>^2) for States ******* (showing only states with residual<0.01)
ShS>    0   -4.0141134414969221e-01    2.00000e+00     2.36e-08
ShS>    1    2.8774852878436413e-01    1.99989e+00     8.43e-09
ShS>    2    3.5366154548682638e-01    1.99954e+00     6.24e-10
ShS>    3    4.5902734817101870e-01    1.99578e+00     1.06e-08
ShS>    4    1.0452218174661789e+00    4.13036e-03     1.96e-09
ShS>    5    1.1375374880206566e+00    5.92596e-04     3.77e-09
ShS>    6    1.2402330929171235e+00    6.82305e-05     3.96e-09
ShS>    7    1.8219545309120593e+00    3.27792e-10     1.60e-09
ShS>    8    1.9730360102242348e+00    1.36248e-11     5.16e-08
ShS>    9    2.0198071523966994e+00    5.09013e-12     7.85e-09
ShS>   10    2.0906145033158023e+00    0.00000e+00     1.12e-09
ShS>   11    2.5909992738286971e+00    0.00000e+00     5.28e-10
ShS>   12    2.6443935736399689e+00    0.00000e+00     5.98e-08
ShS>   13    2.7042553851332314e+00    0.00000e+00     2.89e-08
ShS>   14    2.8345509308703360e+00    0.00000e+00     3.34e-09
ShS>   15    2.8853262599768477e+00    0.00000e+00     8.43e-08
ShS>   16    2.9026836515778203e+00    0.00000e+00     7.80e-10
ShS>   17    3.3749848306520756e+00    0.00000e+00     1.03e-07
ShS>   18    3.6050639386157113e+00    0.00000e+00     5.96e-08
ShS>   19    3.6407706366945707e+00    0.00000e+00     1.10e-08
ShS>   20    4.1876464351608416e+00    0.00000e+00     1.03e-07
ShS>   21    4.2799510860867036e+00    0.00000e+00     8.45e-08
ShS>   22    4.3420445831554639e+00    0.00000e+00     1.13e-08
ShS>   23    4.3857002057341861e+00    0.00000e+00     3.65e-09
ShS>   24    4.4198177688732194e+00    0.00000e+00     2.76e-08
ShS>   25    4.4642597754348294e+00    0.00000e+00     4.15e-09
ShS>   26    4.9277024407886723e+00    0.00000e+00     7.48e-09
ShS>   27    5.0221198274581393e+00    0.00000e+00     1.58e-07
***Helmholtz Energy Breakdown ***
Free Energy = -3.62418307445197e+00
...._nuc    = -6.09507917960742e+00
...._elec   =  2.47089610515545e+00
Ek          =  7.67782126241914e+00
Vext        = -1.47114708325371e+00
...._loc    =  2.32826485518197e-01
...._nloc   = -1.70397356877190e+00
...._dloc   =  2.87645809741390e+00
...._dnloc  = -2.65189337843480e+00
EH          =  1.15705604347733e-01
Exc         = -3.84808339044187e+00
...._Ec     = -4.62857140938071e-01
...._Ex     = -3.38522624950380e+00
...._Exx    =  0.00000000000000e+00
...._nvxc   = -5.03708855243377e+00
Eorb        =  1.40099683542713e+00
TS          =  3.40028791584880e-03
TS+Nmu      =  6.01646013233111e+00
Miu         =  7.51632480551552e-01
nElecs      =  8.00000000000378e+00
Volume      =  4.51742294692021e+01
ePressure  =  3.36672121320774e-02

atom_list Position:
position     H0  -5.9620080465802905e-01 -5.4155927370833856e-01 -8.4449123485965061e-01
position     H1  -1.1785697735419147e+00 -1.1491765641706966e+00  6.9244514962122672e-01
position     H2  -1.2317471400822799e+00  1.2366296337267502e+00 -1.0560610671850206e+00
position     H3  -1.0356741663997364e+00  8.6136886421534697e-01  9.6086937906946013e-01
position     H4   7.7734612104429712e-01 -1.1997982149527262e+00 -1.0346310554052593e+00
position     H5   8.5396166187493627e-01 -6.4912111714825516e-01  1.1858817068188798e+00
position     H6   5.6863995891996522e-01  9.2451279707647493e-01 -1.0875980291864149e+00
position     H7   8.4493258908614366e-01  6.1916804238310208e-01  1.0502077581742391e+00

Total Forces:
force* H0    -6.6835972243656075e-02     8.1097374050026219e-02    -1.9633647627477782e-02
force* H1    -8.4705978538304472e-03    -4.8961933671437530e-03     2.8138535929841890e-02
force* H2     3.6929477535006083e-02    -3.5949245201052318e-02     7.5438026711261236e-02
force* H3     3.0922627002449216e-02    -1.4785128963280977e-02    -8.2754541582432145e-02
force* H4     5.9887665536790577e-02     3.5991405890290623e-02     4.2698797620698836e-02
force* H5     7.4570305871760542e-03    -1.5209700738992440e-01    -3.6712236496273948e-02
force* H6    -5.1155796289091664e-02    -4.2343423529873747e-02     9.9860554297385690e-02
force* H7    -6.0720881285922790e-03     1.3580498493365445e-01    -1.0548050207873427e-01


Force Breakup:
    atom   Dir   nonLocalF       LocalF          NNF           TotalF
     0
            0  1.8922806e-02  9.6081172e-02 -1.8183995e-01 -6.6835972e-02
            1  8.4837877e-03  3.8223637e-04  7.2231350e-02  8.1097374e-02
            2 -1.0244795e-02 -9.8675827e-02  8.9286974e-02 -1.9633648e-02
     1
            0 -1.9275523e-02 -5.9508288e-02  7.0313213e-02 -8.4705979e-03
            1 -3.0221778e-02 -6.2628225e-02  8.7953810e-02 -4.8961934e-03
            2  1.5398114e-02  8.8787682e-02 -7.6047260e-02  2.8138536e-02
     2
            0  1.6933925e-02  1.8295604e-02  1.6999489e-03  3.6929478e-02
            1 -1.9391716e-02 -1.0644506e-02 -5.9130230e-03 -3.5949245e-02
            2 -1.3095112e-02 -1.2186608e-01  2.1039922e-01  7.5438027e-02
     3
            0 -1.8149451e-02 -5.3790718e-02  1.0286280e-01  3.0922627e-02
            1  3.9662343e-02  6.6432522e-02 -1.2087999e-01 -1.4785129e-02
            2  1.0380601e-02  1.1698930e-01 -2.1012445e-01 -8.2754542e-02
     4
            0 -2.2673422e-02 -6.5448161e-02  1.4800925e-01  5.9887666e-02
            1 -1.5657358e-02 -3.8594866e-02  9.0243631e-02  3.5991406e-02
            2 -5.6213117e-02 -2.1359026e-01  3.1250217e-01  4.2698798e-02
     5
            0  2.2171701e-02  4.1919491e-02 -5.6634162e-02  7.4570306e-03
            1  4.4326019e-02  8.9395721e-02 -2.8581875e-01 -1.5209701e-01
            2  4.4149421e-02  1.9429641e-01 -2.7515807e-01 -3.6712236e-02
     6
            0 -1.2775814e-03 -1.0596643e-02 -3.9281572e-02 -5.1155796e-02
            1  3.6033301e-02  4.9665473e-02 -1.2804220e-01 -4.2343424e-02
            2 -3.5910403e-02 -1.9303961e-01  3.2881057e-01  9.9860554e-02
     7
            0  8.7979007e-03  3.0259534e-02 -4.5129523e-02 -6.0720881e-03
            1 -5.7869921e-02 -9.6550267e-02  2.9022517e-01  1.3580498e-01
            2  5.0899218e-02  2.2328944e-01 -3.7966916e-01 -1.0548050e-01

broadcasted
Done H8_inpFiles// runs on dizzy01 as process ID 321909 started at Thu Sep  4 17:10:19 2025
Process     0 on dizzy01 reporting (~)
