# Supplementary material for: Bias and Its Control in Stochastic Approaches to Electronic-Structure Theory
Source: J Chem Theory Comput. 2026 Mar 17;22(7):3316–26. doi: 10.1021/acs.jctc.5c01970 (PMC13085235; doi:10.1021/acs.jctc.5c01970)
Supplement: Supplementary file 4 [file ct5c01970_si_004.txt]

MMMMMMMMMMMMMMMMMMMMMMMMMMMMMMMMXdkMMMMMMMMMMMMMMMMMMMMMMMMMMMMMMMMMMMMMMMMMMMMM
MMMMMMMMMMMMMMMMMMMMMMMMMMMMMMMM0'cNMMMMMMMMMMMMMMMMMMMMMMMMMMMMMMMMMMMMMMMMMMMM
MMMMMMMMMMMMMMMMMMMMMMMMMMMMMMMMd.'0MMMMMMMMMMMMMMMMMMMMMMMMMMMMMMMMMMMMMMMMMMMM
MMMMMMMMMMMMMMMMMMMMMMMMMMMMMMMNc .dWWMMMMMMMMMMMMMMMMMMMMMMMMMMMMMMMMMMMMMMMMMM
MMMMMMMMMMMMMMMMMMMMMMMMMMMMMMMK,  lko0MMMMMMMMMMMMMMMMMMMMMMMMMMMMMMMMMMMMMMMMM
MMMMMMMMMMMMMMMMMMMMMMMMMMMMMMM0'  ...OMMMMMMMMMMMMMMMMMMMMMMMMMMMMMMMMMMMMMMMMM
MMMMMMMMMMMMMMMMMMMMMMMMMMMMMMMNo. .'dNMMMMMMMMMMMMMMMMMMMMMMMMMMMMMMMMMMMMMMMMM
MMMMMMMMMMMMMMMMMMMMMMMMMMMMMMMMWKxxKWMMMMMMMMMMMMMMMMMMMMMMMMMMMMMMMMMMMMMMMMMM
MMMMMMMMMMMMMMMMMMMMMMMMMMMMMMMMMk,.lXMMMMMMMMMMMMMMMMMMMMMMMMMMMMMMMMMMMMMMMMMM
MMMMMMMMMMMMMMMMMMMMMMMMMMMMMMMMMd. ,KMMMMMMMMMMMMMMMMMMMMMMMMMMMMMMMMMMMMMMMMMM
MMMMMMMMMMMMMMMMMMMMMMMMMMMMMMMMMd  '0MMMMMMMMMMMMMMMMMMMMMMMMMMMMMMMMMMMMMMMMMM
MMMMMMMMMMMMMMMMMMMMMMMMMMMMMMMMMo  .OMMMMMMMMMMMMMMMMMMMMMMMMMMMMMMMMMMMMMMMMMM
MMMMMMMMMMMMMMMMMMMMMMMMMMMMMMMMWo  .kMMMMMMMMMMMMMMMMMMMMMMMMMMMMMMMMMMMMMMMMMM
MMMMMMMMMMMMMMMMMMMMMMMMMMMMMMMMWl  .xMMMMMMMMMMMMMMMMMMMMMMMMMMMMMMMMMMMMMMMMMM
MMMMMMMMMMMMMMMMMMMMMMMMMMMMMMMMWc  .xMMMMMMMWWMMMMMMMMMMMMMMMMMMMMMMMMMMMMMMMMM
MMMMMMMMMMMMMMMMMMMMMMMMMMMMMMMMNc   dMMMMWWNxlKMMMMMMMMMMMMMMMMMMMMMMMMMMMMMMMM
MMMMMMMMMMMMMMMMMMMMMMMMMMMMMMMMN:   oWMMMMKc. :XWWWKKWWMMMMMMMMMMMMMMMMMMMMMMMM
MMMMMMMMMMMMMMMMMMMMMMMMMMMMMMMMX;   lWMMWk'    l0d;.:XMMMMMMMMMMMMMMMMMMMMMMMMM
MMMMMMMMMMMMMMMMMMMMMMMMMMMMMMMMX;   cNX0o.      .   lNMMMMMMMMMMMMMMMMMMMMMMMMM
MMMMMMMMMMMMMMMMMMMMMMMMMMMMMMMMK;   :k:.    ..    ,xNWMMMMMMMMMMMMMMMMMMMMMMMMM
MMMMMMMMMMMMMMMMMMMMMMMMMMMMMMMMK,   ..    .dKx.  .kWWWMMMMMMMMMMMMMMMMMMMMMMMMM
MMMMMMMMMMMMMMMMMMMMMMMMMMMMMMMM0'       .:0WMWO'  ;KMMMMMMMMMMMMMMMMMMMMMMMMMMM
MMMMMMMMMMMMMMMMMMMMMMMMMMMMMMMM0'     ,lkNWMMMW0;  lNMMMMMMMMMMMMMMMMMMMMMMMMMM
MMMMMMMMMMMMMMMMMMMMMMMMMMMMMMMMO.   .dXMMMMMMMMMXc.dWMMMMMMMMMMMMMMMMMMMMMMMMMM
MMMMMMMMMMMMMMMMMMMMMMMMMMMMMMWK:  .:0WMMMMMMMMMMMXKNMMMMMMMMMMMMMMMMMMMMMMMMMMM
MMMMMMMMMMMMMMMMMMMMMMMMMMMMMWk,  ,kWMMM                                   MMMMM
MMMMMMMMMMMMMMMMMMMMMMMMMMMMXo. .dXMMMMM Inbar suite: DFT 2.2.0            MMMMM
MMMMMMMMMMMMMMMMMMMMMMMMMMMK: .cKMMMMMMM Code compilation spacetime:       MMMMM
MMMMMMMMMMMMMMMMMMMMMMMMMMMO',kWMMMMMMMM  Jerusalem, Jul 23 2025, 18:48:25 MMMMM
MMMMMMMMMMMMMMMMMMMMMMMMMMMO',kWMMMMMMMM                                   MMMMM
MMMMMMMMMMMMMMMMMMMMMMMMMMW0d0MMMMMMMMMMMMMMMMMMMMMMMMMMMMMMMMMMMMMMMMMMMMMMMMMM
MMMMMMMMMMMMMMMMMMMMMMMMMMMMMMMMMMMMMMMMMMMMMMMMMMMMMMMMMMMMMMMMMMMMMMMMMMMMMMMM
mpi: Process     0 on dizzy01
Job H8_inpFiles// runs on dizzy01 as process ID 321956 started at Thu Sep  4 17:11:25 2025
print options (1=input; 2=anything;4=master; 8=any cpu) 0=none 5=Minimal 6=Detailed 10=Full = 5
IO grid flags:  density = 0 vks = 0 vnuc = 0
IO store flags: density = 0 states = 0 numUnOccEigens = 10
Max threads = 1 faster_blas_threads = 2
Opened H8_inpFiles//seed.inp for read
Initial MasterSeed: 0
Final MasterSeed: 91777119 Control: 10000
peeking grid type: kspace
grid type: kspace
num_cartesian_dimensions = 3
Showing grid params:
Grid is kspace
Cartesian Grid Params: -None-
Hamiltonian dimension = 739
  DIM      MASS     N          Rini                  Rfin                 RDelta
                               Kini                  Kfin                 KDelta
   0      1.0000    24 -2.24359047420415e+00  2.24359047420415e+00  1.86965872850346e-01
                       -1.68030272353738e+01  1.68030272353738e+01  1.40025226961448e+00
   1      1.0000    24 -2.24359047420415e+00  2.24359047420415e+00  1.86965872850346e-01
                       -1.68030272353738e+01  1.68030272353738e+01  1.40025226961448e+00
   2      1.0000    24 -2.24359047420415e+00  2.24359047420415e+00  1.86965872850346e-01
                       -1.68030272353738e+01  1.68030272353738e+01  1.40025226961448e+00
k-point:  3.50063067403621e-01 3.50063067403621e-01 3.50063067403621e-01
FFT-Threads                   =   1
eCutoff                       =  3.00000000000000e+01 (Eh)  8.16326530612245e+02 (eV)
sqrt(2*eCoutOff)              =  7.74596669241483e+00 (ao^-1)
Opened H8_inpFiles//interaction.inp for read
X-screen=None 0
ScrnKind = 0
Functional = PW92, RealExchFactor = 0
Opened H8_inpFiles//exht.par for read
Opened H8_inpFiles//molecule.inp for read
nthreads_for_pseudopotential_calculations = 1
Read NNdata from file = 0
Coordinate Input type (0=verbatim; 1=from file; 2=scaled) = 2
Opening nuclear position file (will override input) H8_inpFiles//coords.inp
Opened H8_inpFiles//coords.inp for read
Read gBasis = 0
Num of atoms = 8
H Instances = 8
H0        -0.751166        -0.682322        -1.063992
H1        -1.484905        -1.447872         0.872426
H2        -1.551904         1.558056        -1.330554
H3        -1.304868         1.085257         1.210620
H4         0.979395        -1.511651        -1.303553
H5         1.075924        -0.817841         1.494117
H6         0.716441         1.164813        -1.370288
H7         1.064548         0.780103         1.323179
Partitions: [8]:
   0 [   1]:     5
   1 [   1]:     6
   2 [   1]:     0
   3 [   1]:     3
   4 [   1]:     4
   5 [   1]:     2
   6 [   1]:     1
   7 [   1]:     7
Partition size   number of partitions   number of atoms
==============   ====================   ===============
      1                   8                     8
total:                    8                     8
 num threads ideal speedup
       1    1.0e+00
do Forces? = 1
Opened H8_inpFiles//populations.inp for read
Population Data:
Charge = 0 Magnetization = 0 OpenShell = 0 standardPops = 1
ThermalCalculations = 1 beta = 21.0514 miu = 0.351467 eGapestimate = 1 totOrbs = 10 nelecs_to_impose = -1
Closed shell calculation, nOrbs=   4
gor_r:   0.00000000000000e+00  1.00961571339187e-01  2.01923142678373e-01  3.02884714017560e-01  4.03846285356747e-01  5.04807856695934e-01  6.05769428035120e-01  7.06730999374307e-01  8.07692570713494e-01  9.08654142052681e-01  1.00961571339187e+00  1.11057728473105e+00  1.21153885607024e+00  1.31250042740943e+00  1.41346199874861e+00  1.51442357008780e+00  1.61538514142699e+00  1.71634671276617e+00  1.81730828410536e+00  1.91826985544455e+00  2.01923142678373e+00
Opened H8_inpFiles//dft.inp for read
Initial state option = -2
Optimize Structure? = 0
gTolerance = 0.0001
StopAt = 1e-09 AddStatesCrazy=18 CrazyChebyOrder=10
SCF initialization: random states
atom_list Position:
position     H0  -7.5116594375291212e-01 -6.8232192871091479e-01 -1.0639922832513888e+00
position     H1  -1.4849048664552920e+00 -1.4478717432445269e+00  8.7242621990538838e-01
position     H2  -1.5519041499374733e+00  1.5580557064561193e+00 -1.3305535685208512e+00
position     H3  -1.3048676830793533e+00  1.0852567637489543e+00  1.2106195568890290e+00
position     H4   9.7939474095783796e-01 -1.5116510266452332e+00 -1.3035534455800348e+00
position     H5   1.0759242735994403e+00 -8.1784135942636249e-01  1.4941173251063669e+00
position     H6   7.1644145405462012e-01  1.1648131339338379e+00 -1.3702876507961428e+00
position     H7   1.0645483547318075e+00  7.8010285002067126e-01  1.3231788612866282e+00
nucE =  0.00000000000000e+00
scf     iter        Energy          DE/Ne     diisR^2      mu          Ne       LastOcc     DM      diis.I   WT  
scf      1  1.4170616640452261e+02  1.83e+01  1.00e+00  3.32207e-01  8.000e+00  8.0e-01  1.060e+00     1  1.11e-04
scf      2 -3.3406974476772904e+00 -1.81e+01  1.00e+00  6.31616e-01  8.000e+00  4.9e-56  1.724e+00     1  3.91e-03
scf      3 -4.3064340604202886e+00 -1.21e-01  1.00e+00  3.13748e-01  8.000e+00  8.3e-09  1.451e+00     1  7.47e-03
scf      4 -4.2977936590599253e+00  1.08e-03  1.38e+00  3.13504e-01  8.000e+00  3.5e-08  1.084e+00     2  1.12e-02
scf      5 -4.2418958624962748e+00  6.99e-03  1.26e+00  3.13295e-01  8.000e+00  3.7e-08  2.079e+00     3  1.49e-02
scf      6 -4.8271625815063590e+00 -7.32e-02  2.01e+00  4.04493e-01  8.000e+00  5.5e-08  2.772e+00     4  1.86e-02
scf      7 -3.1237124638238081e+00  2.13e-01  5.29e+00  3.40482e-01  8.000e+00  3.1e-08  1.607e+00     5  2.24e-02
scf      8 -4.1885158339259894e+00 -1.33e-01  1.32e+00  3.77959e-01  8.000e+00  4.6e-08  8.965e-01     6  2.61e-02
scf      9 -4.3066434768587598e+00 -1.48e-02  6.01e-02  3.19963e-01  8.000e+00  4.2e-08  8.737e-01     7  2.98e-02
scf     10 -4.2628245408974532e+00  5.48e-03  1.42e-01  3.17344e-01  8.000e+00  4.1e-08  1.133e+00     8  3.35e-02
scf     11 -4.2809099408795355e+00 -2.26e-03  3.18e-02  3.28905e-01  8.000e+00  4.8e-08  1.093e+00     9  3.73e-02
scf     12 -4.2821368243829170e+00 -1.53e-04  1.02e-03  3.25168e-01  8.000e+00  4.6e-08  1.121e+00    10  4.10e-02
scf     13 -4.2815240238550860e+00  7.66e-05  2.53e-03  3.25354e-01  8.000e+00  4.7e-08  1.094e+00    11  4.47e-02
scf     14 -4.2817209183425362e+00 -2.46e-05  1.40e-04  3.24452e-01  8.000e+00  4.6e-08  1.100e+00    12  4.85e-02
scf     15 -4.2816287307878307e+00  1.15e-05  6.29e-04  3.24747e-01  8.000e+00  4.6e-08  1.090e+00    13  5.22e-02
scf     16 -4.2816088200075528e+00  2.49e-06  1.87e-04  3.24470e-01  8.000e+00  4.6e-08  1.085e+00    14  5.60e-02
scf     17 -4.2816215899747334e+00 -1.60e-06  3.38e-06  3.24111e-01  8.000e+00  4.6e-08  1.085e+00    15  5.97e-02
scf     18 -4.2816211827588138e+00  5.09e-08  4.45e-06  3.24102e-01  8.000e+00  4.6e-08  1.086e+00    16  6.34e-02
scf     19 -4.2816212223651853e+00 -4.95e-09  2.93e-07  3.24131e-01  8.000e+00  4.6e-08  1.086e+00    17  6.72e-02
scf     20 -4.2816212343390614e+00 -1.50e-09  8.39e-09  3.24141e-01  8.000e+00  4.6e-08  1.086e+00    18  7.09e-02
scf*    21 -4.2816212348425760e+00 -6.29e-11  1.49e-10  3.24143e-01  8.000e+00  4.6e-08  1.086e+00    19  7.47e-02
Dipole Moment =  -6.3831e-01  6.1811e-01  6.2434e-01
Please wait till files are saved...
Calculating eigenstates, please wait!
arpack calculation of 28 KS eigenstates
arpack: comm_Iters = 71 nConv = 28, numOps = 435 nOrthogonalizations = 434
ShS>****** <E> sqrt(<E^2> -<E>^2) for States ******* (showing only states with residual<0.01)
ShS>    0   -3.9016028624028676e-01    2.00000e+00     1.06e-08
ShS>    1    2.8675734092134655e-02    1.99603e+00     1.25e-09
ShS>    2    7.6939769685789167e-02    1.98907e+00     1.51e-09
ShS>    3    1.5918630456650534e-01    1.93979e+00     5.94e-10
ShS>    4    4.8921471036517100e-01    6.00645e-02     1.90e-09
ShS>    5    5.6434978636963118e-01    1.26527e-02     2.36e-08
ShS>    6    6.4383279761054757e-01    2.38642e-03     7.65e-09
ShS>    7    9.7972440511129666e-01    2.02942e-06     3.80e-08
ShS>    8    1.1227301957822158e+00    9.99862e-08     1.57e-08
ShS>    9    1.1595699812505362e+00    4.60396e-08     1.35e-09
ShS>   10    1.2173896291554613e+00    0.00000e+00     2.99e-08
ShS>   11    1.4843644956687490e+00    0.00000e+00     2.12e-08
ShS>   12    1.5250950083474468e+00    0.00000e+00     1.80e-09
ShS>   13    1.5669214658281083e+00    0.00000e+00     7.02e-09
ShS>   14    1.6787506464774800e+00    0.00000e+00     5.06e-09
ShS>   15    1.7219048239319028e+00    0.00000e+00     5.18e-08
ShS>   16    1.7347331977710780e+00    0.00000e+00     4.21e-08
ShS>   17    1.9541423880862685e+00    0.00000e+00     9.40e-09
ShS>   18    2.1586339837797315e+00    0.00000e+00     0.00e+00
ShS>   19    2.1926452015616595e+00    0.00000e+00     4.21e-08
ShS>   20    2.4699434893037293e+00    0.00000e+00     5.81e-09
ShS>   21    2.5741628903715070e+00    0.00000e+00     1.04e-08
ShS>   22    2.6189416119640399e+00    0.00000e+00     1.04e-09
ShS>   23    2.6532648421598051e+00    0.00000e+00     3.13e-08
ShS>   24    2.6797758775410343e+00    0.00000e+00     0.00e+00
ShS>   25    2.7212965314032282e+00    0.00000e+00     5.17e-08
ShS>   26    2.9290174091853665e+00    0.00000e+00     2.99e-08
ShS>   27    2.9939703004813372e+00    0.00000e+00     2.11e-08
***Helmholtz Energy Breakdown ***
Free Energy = -4.28162123484258e+00
...._nuc    = -4.83766742274992e+00
...._elec   =  5.56046187907346e-01
Ek          =  5.29290654041802e+00
Vext        = -1.70039112412226e+00
...._loc    = -5.30155464628892e-01
...._nloc   = -1.17023565949337e+00
...._dloc   =  1.94783325660272e+00
...._dnloc  = -1.78285968539317e+00
EH          =  1.55252023828899e-01
Exc         = -3.15696934835653e+00
...._Ec     = -4.24026685156522e-01
...._Ex     = -2.73294266320001e+00
...._Exx    =  0.00000000000000e+00
...._nvxc   = -4.12621122759480e+00
Eorb        = -2.23191763641238e-01
TS          =  3.47519038607861e-02
TS+Nmu      =  2.62789892377252e+00
Miu         =  3.24143377489010e-01
nElecs      =  7.99999999999894e+00
Volume      =  9.03484589384041e+01
ePressure  =  5.38749086387496e-03

atom_list Position:
position     H0  -7.5116594375291212e-01 -6.8232192871091479e-01 -1.0639922832513888e+00
position     H1  -1.4849048664552920e+00 -1.4478717432445269e+00  8.7242621990538838e-01
position     H2  -1.5519041499374733e+00  1.5580557064561193e+00 -1.3305535685208512e+00
position     H3  -1.3048676830793533e+00  1.0852567637489543e+00  1.2106195568890290e+00
position     H4   9.7939474095783796e-01 -1.5116510266452332e+00 -1.3035534455800348e+00
position     H5   1.0759242735994403e+00 -8.1784135942636249e-01  1.4941173251063669e+00
position     H6   7.1644145405462012e-01  1.1648131339338379e+00 -1.3702876507961428e+00
position     H7   1.0645483547318075e+00  7.8010285002067126e-01  1.3231788612866282e+00

Total Forces:
force* H0    -2.5347167893231187e-02     4.4416014429993156e-02    -1.2879673368828295e-02
force* H1    -1.0329651860833289e-02    -1.4244220183831799e-02     2.0253449989213648e-02
force* H2     2.4780183680736572e-02    -2.3884346089006331e-02     3.2332809054097938e-02
force* H3     8.3647945712205518e-03     8.8531689907593580e-03    -3.6508275393829615e-02
force* H4     2.1049899874608397e-02     1.1379416515806297e-02     1.1669459124991899e-03
force* H5     1.1444069557477336e-02    -6.4893261367576976e-02    -3.8749395111375706e-03
force* H6    -3.0801734937800758e-02    -1.1154616026274447e-02     3.5280063596419831e-02
force* H7     2.9077125377810140e-04     5.0814439056141053e-02    -3.4931477166051272e-02


Force Breakup:
    atom   Dir   nonLocalF       LocalF          NNF           TotalF
     0
            0  1.0592862e-02  7.8611968e-02 -1.1455200e-01 -2.5347168e-02
            1  2.9953181e-03 -4.0821978e-03  4.5502894e-02  4.4416014e-02
            2 -2.5250561e-03 -6.6601887e-02  5.6247270e-02 -1.2879673e-02
     1
            0 -9.0298429e-03 -4.5594338e-02  4.4294530e-02 -1.0329652e-02
            1 -1.6162719e-02 -5.3488884e-02  5.5407383e-02 -1.4244220e-02
            2  7.0502446e-03  6.1109995e-02 -4.7906789e-02  2.0253450e-02
     2
            0  7.9052714e-03  1.5803985e-02  1.0709275e-03  2.4780184e-02
            1 -1.0068051e-02 -1.0091321e-02 -3.7249738e-03 -2.3884346e-02
            2 -6.8496888e-03 -9.3360673e-02  1.3254317e-01  3.2332809e-02
     3
            0 -1.0413264e-02 -4.6021549e-02  6.4799608e-02  8.3647946e-03
            1  2.3539254e-02  6.1463508e-02 -7.6149594e-02  8.8531690e-03
            2  6.2038119e-03  8.9657976e-02 -1.3237006e-01 -3.6508275e-02
     4
            0 -1.3281957e-02 -5.8908124e-02  9.3239980e-02  2.1049900e-02
            1 -1.0071093e-02 -3.5399351e-02  5.6849860e-02  1.1379417e-02
            2 -2.9405130e-02 -1.6629198e-01  1.9686405e-01  1.1669459e-03
     5
            0  1.2110900e-02  3.5010445e-02 -3.5677275e-02  1.1444070e-02
            1  2.6127434e-02  8.9033954e-02 -1.8005465e-01 -6.4893261e-02
            2  2.1572459e-02  1.4789134e-01 -1.7333874e-01 -3.8749395e-03
     6
            0 -7.8470318e-04 -5.2711811e-03 -2.4745851e-02 -3.0801735e-02
            1  2.0429885e-02  4.9076945e-02 -8.0661446e-02 -1.1154616e-02
            2 -1.9679069e-02 -1.5217851e-01  2.0713764e-01  3.5280064e-02
     7
            0  4.2381064e-03  2.4482587e-02 -2.8429922e-02  2.9077125e-04
            1 -3.4078989e-02 -9.7937098e-02  1.8283053e-01  5.0814439e-02
            2  2.6786048e-02  1.7745902e-01 -2.3917655e-01 -3.4931477e-02

broadcasted
Done H8_inpFiles// runs on dizzy01 as process ID 321956 started at Thu Sep  4 17:11:31 2025
Process     0 on dizzy01 reporting (~)
